# Supplementary material for: Klebsiella oxytoca inhibits Salmonella infection through multiple microbiota-context-dependent mechanisms
Source: Nat Microbiol. 2024 Jun 11;9(7):1792–811. doi: 10.1038/s41564-024-01710-0 (PMC11222139; doi:10.1038/s41564-024-01710-0)
Supplement: Supplementary file 4 — Supplementary information on all strains used in this study. [file 41564_2024_1710_MOESM4_ESM.xlsx]

## Sheet: Strain list and metadata
Salmonella enterica strains*:
Species	ID	Serovar	MLST Sequence type**	Location	Reference
Salmonella enterica	18-04107	Enteritidis	ST11	RKI Werningerode	This study
Salmonella enterica	20-06129	Enteritidis	ST11	RKI Werningerode	This study
Salmonella enterica	19-01481	Enteritidis	ST11	RKI Werningerode	This study
Salmonella enterica	21-02979	Enteritidis	ST183	RKI Werningerode	This study
Salmonella enterica	21-01720	Infantis	ST2283	RKI Werningerode	This study
Salmonella enterica	20-05046	Infantis	ST32	RKI Werningerode	This study
Salmonella enterica	19-02948	Kentucky	ST198	RKI Werningerode	This study
Salmonella enterica	17-04797	Kentucky	ST198 (blaCTX-M-14)	RKI Werningerode	This study
Salmonella enterica	19-01006	Choleraesuis	ST145	RKI Werningerode	This study
Salmonella enterica	18-00670	Choleraesuis	ST145	RKI Werningerode	This study
Salmonella enterica	18-04810	Agona	ST13	RKI Werningerode	This study
Salmonella enterica	19-03178	Agona	ST13	RKI Werningerode	This study
Salmonella enterica	20-05235	Derby	ST39	RKI Werningerode	This study
Salmonella enterica	21-06414	Derby	ST40	RKI Werningerode	This study
Salmonella enterica	21-02525	Derby	ST682	RKI Werningerode	This study
Salmonella enterica	22-05885	Typhimurium	ST19	RKI Werningerode	This study
Salmonella enterica	22-04406	Typhimurium	ST19	RKI Werningerode	This study
Salmonella enterica	22-01508	Typhimurium, monophasisch	ST34	RKI Werningerode	This study
Salmonella enterica	22-06301	Typhimurium	ST34	RKI Werningerode	This study
Species	ID	Serovar	Genotype	Resistance marker	Reference
Salmonella enterica	EM12442	Typhimurium	SL1344 luxCDABE(KmR)::ybaJ	kanR_strepR	Flentie et al., 2008
Salmonella enterica	EM8317	Typhimurium	LT2 pKH70-PrpsM-sfGFP, ApR	ApR	This study
* Salmonella enterica strains derived from a nation-wide genomic surveillance of the German National Reference Center for Salmonella and other Bacterial Pathogens encompassing ~4-5.000 clinical Salmonella strains/year. Strains from 2017-2022 were considered.
** Achtmann et al. 2012: https://doi.org/10.1371/journal.ppat.1002776
KoSC strains used for screening assays:						PAItilgenes
Species	ID	Origin	Age in years (month)	Cohort	Location	Reference	identity/ npsA	npsB	aroX	uvrX	adsX	dhbX	thdA	tnaA	Phenotype against S. Tm in vitro
Klebsiella oxytoca	MK01	Healthy children_feces	1	MikroKids	HZI_Braunschweig	Osbelt et al., 2021	99.54	99.52	98.89	99.24	95.33	95.8	95.67	100	protective
Klebsiella oxytoca	MK02	Healthy children_feces	3	MikroKids	HZI_Braunschweig	Osbelt et al., 2021	99.54	99.52	98.89	99.24	95.33	95.8	95.67	100	protective
Klebsiella oxytoca	MK03	Healthy children_feces	0	MikroKids	HZI_Braunschweig	Osbelt et al., 2021	99.54	99.52	98.89	99.24	95.33	95.8	95.67	100	protective
Klebsiella oxytoca	MK04	Healthy children_feces	2	MikroKids	HZI_Braunschweig	Osbelt et al., 2021	99.54	99.52	98.89	99.24	95.33	95.8	95.67	100	protective
Klebsiella oxytoca	MK05	Healthy children_feces	2	MikroKids	HZI_Braunschweig	Osbelt et al., 2021	99.54	99.52	98.89	99.24	95.33	95.8	95.67	100	protective
Klebsiella oxytoca	MK06	Healthy children_feces	2	MikroKids	HZI_Braunschweig	Osbelt et al., 2021	99.54	99.52	98.89	99.24	95.33	95.8	95.67	100	protective
Klebsiella oxytoca	MK07	Healthy children_feces	2	MikroKids	HZI_Braunschweig	Osbelt et al., 2021	99.54	99.52	98.89	99.24	95.33	95.8	95.67	100	protective
Klebsiella oxytoca	MK08	Healthy children_feces	3	MikroKids	HZI_Braunschweig	Osbelt et al., 2021	99.54	99.52	98.89	99.24	95.33	95.8	95.67	100	protective
Klebsiella oxytoca	MK09	Healthy children_feces	3	MikroKids	HZI_Braunschweig	Osbelt et al., 2021	99.54	99.52	98.89	99.24	95.33	95.8	95.67	100	protective
Klebsiella oxytoca	MK10	Healthy children_feces	5	MikroKids	HZI_Braunschweig	Osbelt et al., 2021	99.54	99.52	98.89	99.24	95.33	95.8	95.67	100	protective
Klebsiella oxytoca	MK11	Healthy children_feces	1	MikroKids	HZI_Braunschweig	Osbelt et al., 2021	99.54	99.52	98.89	99.24	95.33	95.8	95.67	100	protective
Klebsiella oxytoca	MK12	Healthy children_feces	6	MikroKids	HZI_Braunschweig	Osbelt et al., 2021	99.54	99.52	98.89	99.24	95.33	95.8	95.67	100	protective
Klebsiella oxytoca	MK13	Healthy children_feces	9	MikroKids	HZI_Braunschweig	Osbelt et al., 2021	99.54	99.52	98.89	99.24	95.33	95.8	95.67	100	protective
Klebsiella oxytoca	MK14	Healthy children_feces	6	MikroKids	HZI_Braunschweig	Osbelt et al., 2021	99.54	99.52	98.89	99.24	95.33	95.8	95.67	100	protective
Klebsiella oxytoca	MK15	Healthy children_feces	3	MikroKids	HZI_Braunschweig	Osbelt et al., 2021	99.54	99.52	98.89	99.24	95.33	95.8	95.67	100	protective
Klebsiella oxytoca	MK16	Healthy children_feces	2	MikroKids	HZI_Braunschweig	Osbelt et al., 2021	99.54	99.52	98.89	99.24	95.33	95.8	95.67	100	protective
Klebsiella oxytoca	MK17	Healthy children_feces	4	MikroKids	HZI_Braunschweig	Osbelt et al., 2021	99.54	99.52	98.89	99.24	95.33	95.8	95.67	100	protective
Klebsiella oxytoca	MK18	Healthy children_feces	9	MikroKids	HZI_Braunschweig	Osbelt et al., 2021	99.54	99.52	98.89	99.24	95.33	95.8	95.67	100	protective
Klebsiella oxytoca	MK19	Healthy children_feces	10	MikroKids	HZI_Braunschweig	Osbelt et al., 2021	99.54	99.52	98.89	99.24	95.33	95.8	95.67	100	protective
Klebsiella oxytoca	MR02	Healthy adult_feces	38	MikroResist	HZI_Braunschweig	Osbelt et al., 2021	99.54	99.52	98.89	99.24	95.33	95.8	95.67	100	protective
Klebsiella oxytoca	MR03	Healthy adult_feces	39	MikroResist	HZI_Braunschweig	Osbelt et al., 2021	99.54	99.52	98.89	99.24	95.33	95.8	95.67	100	protective
Klebsiella oxytoca	MR04	Healthy adult_feces	39	MikroResist	HZI_Braunschweig	Osbelt et al., 2021	99.54	99.52	98.89	99.24	95.33	95.8	95.67	100	protective
Klebsiella oxytoca	MR06	Healthy adult_feces	29	MikroResist	HZI_Braunschweig	This study	99.54	99.52	98.89	99.24	95.33	95.8	95.67	100	protective
Klebsiella oxytoca	MR08	Healthy adult_feces	31	MikroResist	HZI_Braunschweig	This study	-	-	-	98.97	-	-	-	99.93	non-protective
Klebsiella oxytoca	LK01	Healthy children_feces	NA	Löwenkids	HZI_Braunschweig	This study	99.41	99.54	99.57	99.51	94.92	95.8	96.54	100	protective
Klebsiella oxytoca	LK02	Healthy children_feces	NA	Löwenkids	HZI_Braunschweig	This study	99.34	99.45	99.06	99.64	95.23	96.06	96.54	99.93	protective
Klebsiella oxytoca	LK03	Healthy children_feces	NA	Löwenkids	HZI_Braunschweig	This study	99.41	99.54	99.57	99.51	94.92	95.8	96.54	100	protective
Klebsiella oxytoca	SB01	Patient Isolate	NA	NA	HIRI_Saarbrücken	This study	99.61	99.57	99.15	99.37	95.18	95.42	95.67	99.86	protective
Klebsiella oxytoca	ARS03	Patient Isolate_urine	87	NA	MHH_Hannover	This study	99.34	99.54	99.15	99.33	95.38	95.8	96.54	99.86	protective
Klebsiella oxytoca	ARS05	Patient Isolate_rectal_swab	31	NA	MHH_Hannover	This study	100	100	100	99.96	95.28	95.67	95.67	99.93	protective
Klebsiella oxytoca	ARS06	Patient Isolate_bile	51	NA	MHH_Hannover	This study	99.38	99.54	99.15	99.33	95.38	95.8	96.54	-	non-protective
Klebsiella oxytoca	ARS08	Patient Isolate_urine	97	NA	MHH_Hannover	This study	99.34	99.54	99.15	99.33	95.38	95.8	96.54	99.86	non-protective
Klebsiella oxytoca	ARS19	Patient Isolate_urine	81	NA	MHH_Hannover	This study	99.41	99.54	99.15	99.33	95.44	95.8	96.54	99.86	protective
Klebsiella oxytoca	ARS25	Patient Isolate_rectal_swab	61	NA	MHH_Hannover	This study	99.34	99.54	99.15	99.33	95.38	95.8	96.54	99.86	protective
Klebsiella oxytoca	ARS26	Patient Isolate_urine	71	NA	MHH_Hannover	This study	99.41	99.36	99.57	99.69	95.33	95.8	96.1	100	protective
Klebsiella oxytoca	ARS30	Patient Isolate_ascites_puncture	64	NA	MHH_Hannover	This study	99.34	99.54	99.49	99.51	94.87	95.8	96.54	99.93	protective
Klebsiella oxytoca	ARS31	Patient Isolate_urine	51	NA	MHH_Hannover	This study	99.34	99.34	99.57	99.06	95.33	95.8	96.1	100	protective
Klebsiella oxytoca	ARS32	Patient Isolate_feces	70	NA	MHH_Hannover	This study	99.41	99.52	99.57	99.51	94.87	95.8	96.54	100	protective
Klebsiella oxytoca	ARS35	Patient Isolate_rectal_swab	61	NA	MHH_Hannover	This study	100	99.98	100	99.96	95.28	95.67	95.67	99.93	protective
Klebsiella oxytoca	ARS36	Patient Isolate_urine	92	NA	MHH_Hannover	This study	100	100	100	99.96	95.28	95.67	95.67	99.93	protective
Klebsiella oxytoca	ARS38	Patient Isolate_rectal_swab	0	NA	MHH_Hannover	This study	99.41	99.52	99.57	99.46	94.97	95.8	96.54	99.93	protective
Klebsiella oxytoca	ARS39	Patient Isolate_rectal_swab	0	NA	MHH_Hannover	This study	99.41	99.52	99.57	99.46	94.97	95.8	96.54	99.93	protective
Klebsiella oxytoca	ARS40	Patient Isolate_rectal_swab	0	NA	MHH_Hannover	This study	99.41	99.52	99.57	99.46	94.97	95.8	96.54	99.93	protective
Klebsiella oxytoca	NN04	Neonatal screening_rectal_swab	0(2)	NA	MHH_Hannover	This study	99.61	99.68	99.83	99.1	95.33	95.67	95.67	99.86	protective
Klebsiella oxytoca	NN05	Neonatal screening_rectal_swab	0(0)	NA	MHH_Hannover	This study	-	-	-	98.88	-	-	-	99.93	non-protective
Klebsiella oxytoca	NN08	Neonatal screening_rectal_swab	0(2)	NA	MHH_Hannover	This study	99.61	99.68	99.83	99.1	95.33	95.67	95.67	99.86	protective
Klebsiella oxytoca	NN09	Neonatal screening_rectal_swab	0(0)	NA	MHH_Hannover	This study	99.61	99.68	99.83	99.1	95.33	95.67	95.67	99.86	protective
Klebsiella oxytoca	NN11	Neonatal screening_rectal_swab	0(0)	NA	MHH_Hannover	This study	99.61	99.68	99.83	99.1	95.33	95.67	95.67	99.86	protective
Klebsiella oxytoca	NN14	Neonatal screening_rectal_swab	0(3)	NA	MHH_Hannover	This study	99.41	99.34	99.49	99.06	95.33	95.8	96.1	100	protective
Klebsiella oxytoca	NN48	Neonatal screening_rectal_swab	0(1)	NA	MHH_Hannover	This study	99.61	99.68	99.83	99.1	94.97	95.8	96.54	99.93	protective
Klebsiella oxytoca	NN56	Neonatal screening_rectal_swab	0(0)	NA	MHH_Hannover	This study	99.34	99.45	99.06	99.64	95.23	96.06	96.54	99.93	protective
Klebsiella oxytoca	Mouse	Mouse Isolate Charles River	NA	NA	HZI_Braunschweig	Osbelt et al., 2021	-	99.57	99.15	99.37	95.18	95.42	-	99.86	non-protective
Klebsiella oxytoca/grimontii	MR07	Healthy adult_feces	48	MikroResist	HZI_Braunschweig	This study	95	94.96	94.87	94.38	99.44	100	99.13	96.98	non-protective
Klebsiella oxytoca/grimontii	LK04	Healthy children_feces	NA	Löwenkids	HZI_Braunschweig	This study	95.13	95.17	95.3	94.42	99.49	100	99.57	96.9	protective
Klebsiella oxytoca/grimontii	LK06	Healthy children_feces	NA	Löwenkids	HZI_Braunschweig	This study	95.27	95.08	94.79	94.33	99.54	99.62	99.57	96.98	protective
Klebsiella oxytoca/grimontii	LK33	Healthy children_feces	NA	Löwenkids	HZI_Braunschweig	This study	-	-	-	94.33	-	-	-	96.98	non-protective
Klebsiella oxytoca/grimontii	LK203	Healthy children_feces	NA	Löwenkids	HZI_Braunschweig	This study	95.13	95.17	95.21	94.33	99.44	99.73	99.57	96.98	non-protective
Klebsiella oxytoca/grimontii	MK20	Healthy children_feces	1	MikroKids	HZI_Braunschweig	This study	95	95.06	95.21	94.33	99.49	99.62	99.57	96.83	protective
Klebsiella oxytoca/grimontii	MK21	Healthy children_feces	2	MikroKids	HZI_Braunschweig	This study	95	95.06	95.21	94.33	99.49	99.62	99.57	96.83	protective
Klebsiella oxytoca/grimontii	ARS28	Patient Isolate_urine	66	NA	MHH_Hannover	This study	94.73	95.13	95.3	94.38	-	100	99.13	96.83	protective
Klebsiella oxytoca/grimontii	ARS37	Patient Isolate_rectal_swab	0	NA	MHH_Hannover	This study	95.2	95.24	95.04	94.29	99.44	100	99.57	96.9	protective
Klebsiella oxytoca/grimontii	NN21	Neonatal screening_feces	0(0)	NA	MHH_Hannover	This study	95.13	95.13	95.3	94.33	99.54	99.75	99.57	96.83	protective
Klebsiella oxytoca/grimontii	NN23	Neonatal screening_rectal_swab	0(0)	NA	MHH_Hannover	This study	95.13	95.13	95.3	94.33	99.54	99.75	99.57	96.83	protective
Klebsiella oxytoca/grimontii	NN24	Neonatal screening_rectal_swab	0(1)	NA	MHH_Hannover	This study	95.2	95.22	95.04	94.33	99.33	100	99.57	96.83	protective
Klebsiella oxytoca/grimontii	NN25	Neonatal screening_rectal_swab	0(0)	NA	MHH_Hannover	This study	95.13	95.13	95.3	94.33	99.54	99.75	99.57	96.83	protective
Klebsiella oxytoca/grimontii	NN27	Neonatal screening_rectal_swab	0(1)	NA	MHH_Hannover	This study	95.13	95.13	95.3	94.33	99.54	99.75	99.57	96.83	protective
Klebsiella oxytoca/grimontii	NN28	Neonatal screening_rectal_swab	0(1)	NA	MHH_Hannover	This study	95.2	95.22	95.04	94.33	99.33	100	99.57	96.83	protective
Klebsiella oxytoca/grimontii	NN29	Neonatal screening_throat_swab	0(0)	NA	MHH_Hannover	This study	95.13	95.13	95.3	94.33	99.54	99.75	99.57	96.83	protective
Klebsiella oxytoca/grimontii	NN30	Neonatal screening_rectal_swab	0(2)	NA	MHH_Hannover	This study	94.87	95.15	95.21	94.38	99.44	99.87	99.57	96.9	protective
Klebsiella oxytoca/grimontii	NN31	Neonatal screening_throat_swab	0(1)	NA	MHH_Hannover	This study	95.13	95.13	95.3	94.33	99.54	99.75	99.57	96.83	protective
Klebsiella oxytoca/grimontii	NN32	Neonatal screening_throat_swab	0(0)	NA	MHH_Hannover	This study	95	95.17	95.3	94.47	99.33	100	99.57	96.9	protective
Klebsiella oxytoca/grimontii	NN33	Neonatal screening_rectal_swab	0(1)	NA	MHH_Hannover	This study	95	95.17	95.3	94.47	99.33	100	99.57	96.9	protective
Klebsiella oxytoca/grimontii	NN34	Neonatal screening_throat_swab	0(0)	NA	MHH_Hannover	This study	95	95.17	95.3	94.47	99.33	100	99.57	96.9	protective
Klebsiella oxytoca/grimontii	NN35	Neonatal screening_rectal_swab	0(0)	NA	MHH_Hannover	This study	95	95.17	95.3	94.47	99.33	100	99.57	96.9	protective
Klebsiella oxytoca/grimontii	NN37	Neonatal screening_throat_swab	0(0)	NA	MHH_Hannover	This study	95	95.17	95.3	94.47	99.33	100	99.57	96.9	protective
Klebsiella oxytoca/grimontii	NN38	Neonatal screening_throat_swab	0(1)	NA	MHH_Hannover	This study	95	95.17	95.3	94.47	99.33	100	99.57	96.9	protective
Klebsiella oxytoca/grimontii	NN39	Neonatal screening_throat_swab	0(0)	NA	MHH_Hannover	This study	95	95.17	95.3	94.47	99.33	100	99.57	96.9	protective
Klebsiella oxytoca/grimontii	NN41	Neonatal screening_rectal_swab	0(0)	NA	MHH_Hannover	This study	95	95.17	95.3	94.47	99.33	100	99.57	96.9	protective
Klebsiella oxytoca/grimontii	NN42	Neonatal screening_rectal_swab	0(1)	NA	MHH_Hannover	This study	95	95.17	95.3	94.47	99.33	100	99.57	96.9	protective
Klebsiella oxytoca/grimontii	NN43	Neonatal screening_rectal_swab	0(0)	NA	MHH_Hannover	This study	95	95.17	95.3	94.47	99.33	100	99.57	96.9	protective
Klebsiella oxytoca/grimontii	NN44	Neonatal screening_throat_swab	0(0)	NA	MHH_Hannover	This study	95	95.17	95.3	94.47	99.33	100	99.57	96.9	protective
Klebsiella oxytoca/grimontii	NN45	Neonatal screening_rectal_swab	0(1)	NA	MHH_Hannover	This study	95	95.17	95.3	94.47	99.33	100	99.57	96.9	protective
Klebsiella oxytoca/grimontii	NN46	Neonatal screening_rectal_swab	0(0)	NA	MHH_Hannover	This study	95.2	95.19	95.3	94.33	99.54	100	99.57	96.9	non-protective
Klebsiella oxytoca/grimontii	NN50	Neonatal screening_rectal_swab	0(0)	NA	MHH_Hannover	This study	95	95.17	95.3	94.47	99.33	100	99.57	96.9	protective
Klebsiella oxytoca/michiganensis	LK158	Healthy children_feces	NA	NA	HZI_Braunschweig	This study	-	-	-	-	-	-	-	97.84	non-protective
Klebsiella oxytoca/michiganensis	LK05	Healthy children_feces	NA	NA	HZI_Braunschweig	This study	-	-	-	-	-	-	-	97.05	non-protective
Klebsiella oxytoca/michiganensis	MR05	Healthy adult_feces	57	NA	HZI_Braunschweig	This study	-	-	-	-	-	-	-	97.84	non-protective
Klebsiella oxytoca/michiganensis	ARS01	Patient Isolate_arm_swab_op	42	NA	MHH_Hannover	This study	-	-	-	-	-	-	-	97.77	non-protective
Klebsiella oxytoca/michiganensis	ARS04	Patient Isolate_wound_drainage	70	NA	MHH_Hannover	This study	-	-	-	-	-	-	-	97.84	non-protective
Klebsiella oxytoca/michiganensis	ARS07	Patient Isolate_rectal_swab	0	NA	MHH_Hannover	This study	-	-	-	-	-	-	-	97.84	non-protective
Klebsiella oxytoca/michiganensis	ARS17	Patient Isolate_feces	62	NA	MHH_Hannover	This study	-	-	-	-	-	-	-	96.83	non-protective
Klebsiella oxytoca/michiganensis	ARS18	Patient Isolate_rectal_swab	72	NA	MHH_Hannover	This study	-	-	-	-	-	-	-	97.05	non-protective
Klebsiella oxytoca/michiganensis	ARS20	Patient Isolate_rectal_swab	0	NA	MHH_Hannover	This study	-	-	-	-	-	-	-	96.98	non-protective
Klebsiella oxytoca/michiganensis	ARS21	Patient Isolate_urine	58	NA	MHH_Hannover	This study	-	-	-	-	-	-	-	97.12	non-protective
Klebsiella oxytoca/michiganensis	ARS22	Patient Isolate_rectal_swab	3	NA	MHH_Hannover	This study	-	-	-	-	-	-	-	96.98	non-protective
Klebsiella oxytoca/michiganensis	ARS23	Patient Isolate_rectal_swab	4	NA	MHH_Hannover	This study	-	-	-	-	-	-	-	96.98	non-protective
Klebsiella oxytoca/michiganensis	ARS27	Patient Isolate_tracheal_secret	0	NA	MHH_Hannover	This study	-	-	-	-	-	-	-	97.12	non-protective
Klebsiella oxytoca/michiganensis	ARS29	Patient Isolate_rectal_swab	61	NA	MHH_Hannover	This study	-	-	-	-	-	-	-	97.7	non-protective
Klebsiella oxytoca/michiganensis	ARS33	Patient Isolate_urine	64	NA	MHH_Hannover	This study	-	-	-	-	-	-	-	97.84	non-protective
Klebsiella oxytoca/michiganensis	ARS34	Patient Isolate_urine	40	NA	MHH_Hannover	This study	-	-	-	-	-	-	-	97.84	non-protective
Klebsiella oxytoca/michiganensis	NN01	Neonatal screening_throat_swab	0(0)	NA	MHH_Hannover	This study	-	-	-	-	-	-	-	97.84	non-protective
Klebsiella oxytoca/michiganensis	NN02	Neonatal screening_rectal_swab	0(0)	NA	MHH_Hannover	This study	-	-	-	-	-	-	-	96.76	non-protective
Klebsiella oxytoca/michiganensis	NN03	Neonatal screening_throat_swab	0(3)	NA	MHH_Hannover	This study	-	-	-	-	-	-	-	96.9	non-protective
Klebsiella oxytoca/michiganensis	NN06	Neonatal screening_rectal_swab	0(1)	NA	MHH_Hannover	This study	-	-	-	-	-	-	-	97.84	non-protective
Klebsiella oxytoca/michiganensis	NN07	Neonatal screening_rectal_swab	0(0)	NA	MHH_Hannover	This study	-	-	-	-	-	-	-	97.84	non-protective
Klebsiella oxytoca/michiganensis	NN10	Neonatal screening_rectal_swab	0(0)	NA	MHH_Hannover	This study	-	-	-	-	-	-	-	97.84	non-protective
Klebsiella oxytoca/michiganensis	NN12	Neonatal screening_rectal_swab	0(0)	NA	MHH_Hannover	This study	-	-	-	-	-	-	-	97.12	non-protective
Klebsiella oxytoca/michiganensis	NN13	Neonatal screening_rectal_swab	0(0)	NA	MHH_Hannover	This study	-	-	-	-	-	-	-	97.84	non-protective
Klebsiella oxytoca/michiganensis	NN15	Neonatal screening_rectal_swab	0(0)	NA	MHH_Hannover	This study	-	-	-	-	-	-	-	97.12	non-protective
Klebsiella oxytoca/michiganensis	NN16	Neonatal screening_rectal_swab	0(0)	NA	MHH_Hannover	This study	-	-	-	-	-	-	-	97.12	non-protective
Klebsiella oxytoca/michiganensis	NN17	Neonatal screening_rectal_swab	0(3)	NA	MHH_Hannover	This study	-	-	-	-	-	-	-	97.12	non-protective
Klebsiella oxytoca/michiganensis	NN18	Neonatal screening_throat_swab	0(0)	NA	MHH_Hannover	This study	-	-	-	-	-	-	-	96.98	non-protective
Klebsiella oxytoca/michiganensis	NN19	Neonatal screening_rectal_swab	0(0)	NA	MHH_Hannover	This study	-	-	-	-	-	-	-	96.9	non-protective
Klebsiella oxytoca/michiganensis	NN20	Neonatal screening_throat_swab	0(0)	NA	MHH_Hannover	This study	-	-	-	-	-	-	-	96.9	non-protective
Klebsiella oxytoca/michiganensis	NN22	Neonatal screening_rectal_swab	0(0)	NA	MHH_Hannover	This study	-	-	-	-	-	-	-	96.9	non-protective
Klebsiella oxytoca/michiganensis	NN26	Neonatal screening_rectal_swab	0(0)	NA	MHH_Hannover	This study	-	-	-	-	-	-	-	96.9	non-protective
Klebsiella oxytoca/michiganensis	NN47	Neonatal screening_rectal_swab	0(2)	NA	MHH_Hannover	This study	-	-	-	-	-	-	-	96.9	non-protective
Klebsiella oxytoca/michiganensis	NN52	Neonatal screening_throat_swab	0(0)	NA	MHH_Hannover	This study	-	-	-	-	-	-	-	96.98	non-protective
Klebsiella oxytoca/michiganensis	NN53	Neonatal screening_throat_swab	0(0)	NA	MHH_Hannover	This study	-	-	-	-	-	-	-	96.98	non-protective
Klebsiella oxytoca/michiganensis	NN54	Neonatal screening_rectal_swab	0(0)	NA	MHH_Hannover	This study	-	-	-	-	-	-	-	96.98	non-protective
Klebsiella oxytoca/michiganensis	NN55	Neonatal screening_rectal_swab	0(1)	NA	MHH_Hannover	This study	-	-	-	-	-	-	-	96.98	non-protective
Klebsiella oxytoca/michiganensis	NN57	Neonatal screening_rectal_swab	0(0)	NA	MHH_Hannover	This study	-	-	-	-	-	-	-	97.05	non-protective
Reference strains:						PAItilgenes
Species	ID	Origin	Cohort	Location	Reference	identity/ npsA	npsB	aroX	uvrX	adsX	dhbX	thdA	tnaA	Phenotype against S. Tm in vitro
Klebsiella oxytoca	KOR30_Type_DSM5175	Patient Isolate	NA	DSMZ_Braunschweig	Hugh R (1956)	-	-	-	98.92	-	-	-	99.86	non-protective
Klebsiella grimontii	KGR10_Type _DSM105630	Patient Isolate	NA	DSMZ_Braunschweig	Passet V & Brisse S (2018)	95.07	95.22	95.13	94.38	99.44	99.87	99.57	96.83	protective
Klebsiella michiganensis	KMR50_Type_DSM25444	Patient Isolate	NA	DSMZ_Braunschweig	Saha R et al. (2013)	-	-	-	-	-	-	-	96.9	non-protective
E. coli strains
Species	ID	Origin	Cohort	Location	Reference
Escherichia coli	Mt1b1	Mouse isolate	NA	DSMZ_Braunschweig	Eberl et al., (2021)
OMM bacterial strains:
Species	ID	Origin	Cohort	Location	Reference
Lactobacillus reuteri	I49	Mouse isolate	NA	DSMZ_Braunschweig	Brugiroux et al., 2016
Clostridium innocuum	I46	Mouse isolate	NA	DSMZ_Braunschweig	Brugiroux et al., 2016
Clostridium clostridioforme	YL32	Mouse isolate	NA	DSMZ_Braunschweig	Brugiroux et al., 2016
Flavonifractor plautii	YL31	Mouse isolate	NA	DSMZ_Braunschweig	Brugiroux et al., 2016
Blautia coccoides	YL58	Mouse isolate	NA	DSMZ_Braunschweig	Brugiroux et al., 2016
Enterococcus faecalis	KB1	Mouse isolate	NA	DSMZ_Braunschweig	Brugiroux et al., 2016
Bacteroides caecimuris	I48	Mouse isolate	NA	DSMZ_Braunschweig	Brugiroux et al., 2016
Muribaculum intestinale	YL27	Mouse isolate	NA	DSMZ_Braunschweig	Brugiroux et al., 2016
Biﬁdobacterium longum subsp. animali	YL27	Mouse isolate	NA	DSMZ_Braunschweig	Brugiroux et al., 2016
Akkermansia muciniphila	YL44	Mouse isolate	NA	DSMZ_Braunschweig	Brugiroux et al., 2016
Mutant strains:
Species	ID	Description	Cohort	Location	Reference
Klebsiella oxytoca	MK01_WT	wildtype isolate	MikroKids	HZI_Braunschweig	Osbelt et al., 2021
Klebsiella oxytoca	MK01_sKO	stop codon insertion p. Ala50X in npsA gene	MikroKids	HZI_Braunschweig	This study
Klebsiella oxytoca	MK01_tKO (= ΔnpsA)	deletion of npsA gene	MikroKids	HZI_Braunschweig	This study
Klebsiella oxytoca	MK01_cWT	complementation of stop codon mutant	MikroKids	HZI_Braunschweig	This study
Klebsiella oxytoca	MK01_sKOΔgatABC	deletion of gatABC genes in stop codon mutant	MikroKids	HZI_Braunschweig	This study
