# Supplementary material for: Klebsiella oxytoca inhibits Salmonella infection through multiple microbiota-context-dependent mechanisms
Source: Nat Microbiol. 2024 Jun 11;9(7):1792–811. doi: 10.1038/s41564-024-01710-0 (PMC11222139; doi:10.1038/s41564-024-01710-0)
Supplement: Supplementary file 5 — Unprocessed raw data and statistical analysis data. [file 41564_2024_1710_MOESM5_ESM.xlsx]

## Sheet: Fig1
Source Data Main Figure 1
1B	CFUs Feces 1 day p.i.		calculated detection limit			1C	Day 0		Day 1 p.i.		Day 2 p.i.			1D	Prox. Colon Scores 2 day p.i				Single parameters
	PBS	K. oxy MK01	PBS	K. oxy MK01			PBS	K. oxy MK01	PBS	K. oxy MK01	PBS	K. oxy MK01			PBS	K. oxy MK01		Mouse	inflammation	erosion	hyperplasia	goblet cell	area involved	score
	3582474227	9389.67	515.464	938.967			100	100	96.4451	103.82	80.1939	99.7699			12	6		PBS 1	2	2	3	2	3	12
	13395000000	590529	923.788	1114.21			100	100	90.5583	101.486	76.3504	99.9429			12	4		PBS 2	1	2	3	3	3	12
	2262996942	2.62687e+06	611.621	597.015			100	100	87.1569	103.44	78.6765	102.616			9	3		PBS 3	2	1	2	2	2	9
	15858000000	594679	647.249	625.978			100	100	90.2552	102.214	76.6125	101.696			10	4		PBS 4	2	2	2	2	2	10
	35498000000	8.39506e+06	1731.6	987.654			100	100	85.3265	101.721	79.0716	101.043			Mann-Whitney test			MK01 1	1	1	1	0	3	6
	3977900552	1.42748e+07	1104.97	1526.72			100	100	84.9292	101.655	78.6844	100			P value	0,0286 (*)		MK01 2	1	1	1	0	1	4
	4695652174	1.71271e+06	695.652	1104.97			100	100	90.1056	103.035	84.1611	105.655						MK01 3	1	0	1	0	1	3
	8275862069	9.72308e+06	1253.92	1230.77			100	100	82.4785	101.213	77.4723	97.5744						MK01 4	1	0	1	0	2	4
	9955555556	5.32751e+06	1777.78	873.362			100	100	88.6637	100.259	85.5105	96.3018
		4.62998e+06		759.013				100		101.03		94.9982
	Mann-Whitney test						Mann-Whitney test
	P value	<0,0001 (****)					P value	>0,9999	P value	<0,0001 (****)	P value	<0,0001 (****)
1H	Colon length 2 day p.i.			1I	Lipocalin-2 colon 2 day p.i.			1J	CFUs								calculated detection limit									1K	CFUs liver 2 day p.i.
	PBS	K. oxy MK01			PBS	MK01			Cecum				Colon				Cecum				Colon						CFUs		calculated detection limit
	8.9	9.7			2413768951	7.98061e+07			Content		Tissue		Content		Tissue		Content		Tissue		Content		Tissue				PBS	K. oxy MK01	PBS	K. oxy MK01
	7.4	9.4			1770725315	4.96032e+07			PBS	K. oxy MK01	PBS	K. oxy MK01	PBS	K. oxy MK01	PBS	K. oxy MK01	PBS	K. oxy MK01	PBS	K. oxy MK01	PBS	K. oxy MK01	PBS	K. oxy MK01			430.571	0	430.571	277.932
	8.2	9.6			1298160592	5.12237e+07			15753000000	198175	788927	159306	727387729	108361	210526	6441.22	2739.73	285.144	6920.42	3154.57	1265.02	1337.79	4048.58	1610.31			3442.71	0	215.169	449.741
	8.5	8.6			1459748040	2.62511e+07			388660000000	436006	738197425	46255.5	2193338749	127033	1.02833e+06	0	2699.06	281.294	1716.74	4405.29	1624.7	1016.26	2098.64	2659.57			2234.22	0	372.37	233.454
	6.4	10.1				334864100			3293051360	929818	427523	40000	1587901701	520446	169974	2229.65	6042.3	254.745	3669.72	8000	1890.36	619.579	1725.63	2229.65			2657.22	293.858	295.247	293.858
	5.7	8.4							384615385	6.75295e+07	3.03327e+06	69306.9	365296804	1.20628e+07	150381	1672.24	1709.4	281.373	3913.89	4950.5	1826.48	896.861	1386	1672.24			1.49958e+07	0	241.867	409.249
	6.5	8.2			Mann-Whitney test				60886000000	424473068	60044150110	111984	156000000000	50044287	1.37333e+08	10718.1	461.255	2927.4	4415.01	3929.27	2873.56	885.74	13333.3	2143.62			8.98333e+06	2007.12	172.756	182.465
	6.2	8			P value	0,0159 (*)			271560000000	783771323	53529411765	1.02703e+06	15200000000	1760000000	1.9209e+06	941176	2331	307.361	2352.94	2162.16	9756.1	8093.89	2259.89	1176.47			18042.9	283.688	162.549	283.688
	6.8	8.1							244110000000	1.49619e+07	5.04658e+06	127854	5200000000	72000000	1.70129e+06	34065.1	2141.33	181.357	1552.8	3044.14	16949.2	1037.34	1978.24	1514			39436.3	296.318	258.598	148.159
		8							382190000000	524534687	56649831650	1.03107e+06	1280000000	1120000000	857143	107252	1534.92	338.409	1683.5	2824.86	11695.9	696.621	1904.76	2042.9			18382.8	1019.89	257.102	203.978
	Mann-Whitney test								879520000000	1966873706	5.13644e+06	1.17194e+06	472000000	1148000000	613826	1.31115e+06	24096.4	1035.2	3210.27	1542.02	3110.42	1450.33	1191.9	1956.95				639.25		213.083
	P value	0,0108 (*)								367215041		687382		1600000000		1.48936e+06		587.544		1883.24		2493.77		1519.76			Mann-Whitney test
									Mann-Whitney test		Mann-Whitney test		Mann-Whitney test		Mann-Whitney test												P value	0,0002 (***)
									P value	0,0003 (***)	P value	0,001 (***)	P value	0,0172 (*)	P value	0,022 (*)
1M	CFUs								Calculated detection limit									1N	Bodyweight
	Day 2 p.i.		Day 3 p.i.		Day 4 p.i.		Day 5 p.i.		Day 2 p.i.		Day 3 p.i.		Day 4 p.i.		Day 5 p.i.				Day 0		Day 2 p.i.		Day 3 p.i.		Day 4 p.i.		Day 5 p.i.		Day 6 p.i.				1P	Colon length 6 day p.i.			1Q	Prox. Colon Scores 6 day p.i				Single parameters
	PBS	K. oxy MK01	PBS	K. oxy MK01	PBS	K. oxy MK01	PBS	K. oxy MK01	PBS	K. oxy MK01	PBS	K. oxy MK01	PBS	K. oxy MK01	PBS	K. oxy MK01			PBS	K. oxy MK01	PBS	K. oxy MK01	PBS	K. oxy MK01	PBS	K. oxy MK01	PBS	K. oxy MK01	PBS	K. oxy MK01				PBS	K. oxy MK01			PBS	K. oxy MK01		Mouse	inflammation	erosion	hyperplasia	goblet cell	area involved	score
	8.62944e+06	3720.93	6.15385e+07	2500	5016722408	10000	2171428571	1.50222e+06	2030.46	1860.47	1337.79	2500	1337.79	2500	2857.14	1777.78			100	100	103.801	103.113	100.877	101.311	95.1267	100.328	87.6218	99.7269	80.5556	88.367				6.2	7.1			14	2		PBS 1	2	3	3	3	3	14
	2.11538e+06	0	272340426	0	1838297872	1049.87	10000000000	4892.97	128.205	2222.22	1702.13	1049.87	1702.13	1049.87	4000	1223.24			100	100	100	102.498	95.9571	100.324	89.7224	95.7909	82.7569	85.9852	75.6454	79.4635				7.1	7			14	0		PBS 2	2	3	3	3	3	14
	1.24224e+07	1126.76	185945946	0	1054054054	0	3344481605	12500	828.157	1126.76	1081.08	1694.92	1081.08	1694.92	1337.79	3125			100	100	105.933	100.299	97.9257	100.398	94.2113	99.104	85.3353	98.0587	77.5687	92.9318				5	8.5			14	0		PBS 3	2	3	3	3	3	14
	2.37443e+07	2020.2	275833333	9180.33	3000000000	3934.43	14388000000	4.29907e+06	1826.48	2020.2	1666.67	1315.79	1666.67	1311.48	2877.7	1869.16			100	100	99.6823	104.244	93.0549	102.346	89.7413	98.7019	81.0259	94.5082	74.217	86.4703				6.9	7.3			14	0		PBS 4	2	3	3	3	3	14
	22176.6	0	0	0	391837	0	175226586	15000	821.355	1069.52	1680.67	1311.48	1632.65	890.869	1208.46	849.257			100	100	100.484	100.153	100.38	100	92.18	99.5281	92.047	101.108	87.4827	101.604				7.6	8.6			Mann-Whitney test			MK01 1	0	0	1	0	1	2
	6938.78	1476.01	171642	0	97459.6	0	1751479290	9615.38	816.327	1476.01	1492.54	2312.14	923.788	1860.47	1183.43	642.055			100	100	101.067	100.078	101.462	100.781	98.6924	103.367	90.2372	103.085	84.9407	102.499				8	8.6			P value	0,0286 (*)		MK01 2	0	0	0	0	0	0
	2547.77	2870.81	142765	1234.57	1.23711e+06	50000	61452514	9.08257e+06	849.257	956.938	1286.17	801.603	1374.57	1234.57	1117.32	666.667			100	100	100.799	100.284	100.5	97.9071	97.4561	104.412	95.1366	100.603	89.3404	96.7364				7.3	9.3						MK01 3	0	0	0	0	0	0
	6225.68	0	253333	0	58715.6	1886.79	133828996	6947.89	778.21	1176.47	888.889	1212.12	1223.24	1886.79	743.494	627.943			100	100	101.376	100.921	100.076	99.9659	99.8321	95.157	94.0367	99.7271	87.9205	100.716				7.8	9.6						MK01 4	0	0	0	0	0	0
	42767.3	0	158120	0	7062.6	0	2261904762	14925.4	1257.86	968.523	1709.4	1302.93	642.055	2094.24	2380.95	888.889			100	100	100.21	97.9847	101.723	100.417	96.0679	104.43	95	99.3398	88.3613	99.7568				8	9.5
	1814.06	0	77419.4	0	34392.5	0	3603603604	0	907.029	1075.27	860.215	1324.5	747.664	1114.21	1801.8	881.057			100	100	98.4545	95.219	100.543	94.4835	89.8055	102.074	89.3901	95.0853	81.2865	97.4925				7.3	9.4
	221782	0	1.64384e+06	0	949721	4020.1	1443609023	12903.2	1980.2	1025.64	1369.86	1282.05	1117.32	2010.05	3007.52	1574.8			100	100	99.813	100.547	101.917	99.5816	85.0643	100.806	84.3852	101.159	78.4946	99.3563				7.4	9.4
	60536.4	2970.3	308458	0	5504.59	3200	2055137845	17777.8	1532.57	990.099	1990.05	1980.2	1834.86	1066.67	1002.51	740.741			100	100	97.2804	100.032	98.8854	99.2652	88.3751	101.115	87.2046	99.7764	78.6447	93.2588				7.7	9.1
	Mann-Whitney test		Mann-Whitney test		Mann-Whitney test		Mann-Whitney test												Mann-Whitney test		Mann-Whitney test		Mann-Whitney test		Mann-Whitney test		Mann-Whitney test		Mann-Whitney test					Mann-Whitney test
	P value	<0,0001 (****)	P value	<0,0001 (****)	P value	<0,0001 (****)	P value	<0,0001 (****)											P value	>0,9999	P value	0.9323	P value	0.7125	P value	0,0001 (***)	P value	0,0001 (***)	P value	0,0002 (***)				P value	0,0047 (**)
1T	Lipocalin-2 colon 6 day p.i.			1U	CFUs								calculated detection limit									1V	CFUs liver 6 day p.i.
	PBS	MK01			Cecum				Colon				Cecum				Colon						CFUs		calculated detection limit
	1490165157	1.07033e+08			Content		Tissue		Content		Tissue		Content		Tissue		Content		Tissue				PBS	K. oxy MK01	PBS	K. oxy MK01
	1303003040	2.04434e+08			PBS	K. oxy MK01	PBS	K. oxy MK01	PBS	K. oxy MK01	PBS	K. oxy MK01	PBS	K. oxy MK01	PBS	K. oxy MK01	PBS	K. oxy MK01	PBS	K. oxy MK01			56512.6	52916.7	148.717	151.191
	1079747781	5.36717e+08			28326180258	9362808843	55000000	14032601	1824417010	1545012165	589185	1.42222e+06	8583.69	2600.78	1000	1417.43	1371.74	2433.09	1614.21	2222.22			84962.9	0	161.834	190.235
	1143986588	2.83051e+08			301538000000	1.67888e+08	1.28172e+07	1.05058e+07	71274298056	1.70075e+07	5.13966e+06	705183	1538.46	472.925	860.215	1556.42	2159.83	2152.85	2234.64	1699.24			96791.5	13533.1	215.092	185.385
	1329090301	4.92151e+07			79487179487	1.78571e+07	1.16387e+07	620104	11627906977	1.34245e+06	1.20715e+06	52332.2	1282.05	420.168	931.099	1305.48	3875.97	1013.17	2980.63	2275.31			35134.1	18216.1	113.336	141.21
		1.18502e+08			275210000000	1595925297	1.48736e+07	4.51389e+06	324260000000	8.97227e+08	4.50644e+06	288828	4201.68	3395.59	1444.04	1736.11	2366.86	3262.64	2145.92	2724.8			6929.13	0	157.48	179.003
		2.65088e+08			29710144928	3.29761e+06	409165	4.46321e+06	4.34211e+08	8.1321e+06	130334	412371	3623.19	183.201	818.331	1206.27	1315.79	710.227	1551.59	2577.32			117573	0	180.881	149.198
	Mann-Whitney test				29700854701	1.17437e+06	455433	475000	3191489362	536663	774077	68055.6	4273.5	137.353	1301.24	1250	1773.05	1062.7	1800.18	2777.78			32110.7	3895.49	261.063	134.327
	P value	0,0025 (**)			2061482821	382644	694766	277457	1.99402e+08	282646	301639	25076	3616.64	136.659	926.355	1156.07	997.009	1130.58	1311.48	1519.76			15441.8	0	140.38	136.575
					22958579882	473131	544444	237248	6080000000	36526.5	234592	26113.7	2366.86	116.822	1111.11	1186.24	1600	689.18	1988.07	1536.1			926956	191.388	185.391	191.388
					105088000000	510259	1.04203e+06	61111.1	36570247934	55452.9	240343	8857.4	2212.39	107.423	1151.41	1111.11	2066.12	1848.43	1716.74	1771.48			9349.11	0	236.686	183.503
					212349000000	616246	3.32031e+06	69373.9	1486199575	163488	256757	41078.3	3012.05	112.045	976.562	1128.03	2123.14	908.265	3861	1283.7			779059	0	155.812	147.82
					168860000000	93742.2	7.39812e+06	51025.3	7726597325	710784	724876	32757.1	4385.96	124.162	1253.92	953.743	2971.77	816.993	3294.89	1819.84			351461	454.064	207.965	151.355
					155143000000	206825	6.33383e+06	44016.5	5000000000	37395.7	1.21951e+06	0	3372.68	137.883	1490.31	1375.52	2222.22	667.78	2710.03	1453.49			Mann-Whitney test
					Mann-Whitney test		Mann-Whitney test		Mann-Whitney test		Mann-Whitney test												P value	0,0002 (***)
					P value	<0,0001 (****)	P value	0,0332 (*)	P value	<0,0001 (****)	P value	0,0056 (**)

## Sheet: Fig2
Source Data Main Figure 2
2B		Competitive index to MK01		Comp index to Type		Comp index to Mt1b1																2D	Competitive Index vs. K. oxytoca strains		Competitive Index vs. K. grimontii strains		Competitive Index vs. K. michiganensis strains
	Typhimurium WT	0.00015038	0.00021739	0.0490385	0.230612	0.0197368	0.0213115																DSM5175	0.426852	DSM105630	1.404e-05	DSM25444	0.218812
	Typhimurium ST19	0.00029412	0.00010417	0.392857	0.192188	0.0551724	0.056338																Mouse CR	5.73108	MK20	9.901e-10	MR05	0.27433
	Typhimurium ST19	0.00015038	0.0001626	1.125	1.17742	0.0928571	0.0358696																SB	2.73697e-07	MK21	2.9412e-09	LK05	0.396353
	Typhimurium ST34	0.00045455	0.00024096	0.152703	0.448276	0.0647059	0.0727273																MK01	2.83604e-08	MR07	0.221634	LK158	0.354471
	Typhimurium ST34	0.00046512	0.0001626	0.0772727	0.0972222	0.0636364	0.106007																MK02	9.5785e-10	LK04	6.588e-07	NN01	0.61
	Enteritidis ST11	0.00029412	0.0002381	0.236842	0.182692	0.0792453	0.0476191																MK03	3.1185e-08	LK06	5.1455e-07	NN02	0.20997
	Enteritidis ST11	8.2305e-05	0.00017241	0.142553	0.0906977	0.0767442	0.0652174																MK04	3.40361e-07	LK33	2.87218	NN03	0.0952667
	Enteritidis ST11	0.00022222	0.00026316	0.139189	0.128788	0.0571429	0.0738095																MK05	1.938e-09	LK203	0.642418	NN06	0.631944
	Enteritidis ST183	0.00017544	0.00032258	0.705882	0.143878	0.137072	0.0365079																MK06	1.3699e-09	NN21	0.00635294	NN07	0.545
	Infantis ST2283	0.00023256	0.0002381	0.860465	0.666667	0.0384058	0.0826923																MK07	1.462e-09	NN23	2.3448e-05	NN10	0.0482083
	Infantis ST32	0.00023256	0.0002381	0.372093	0.228205	0.105263	0.0884615																MK08	2.0492e-09	NN24	0.00202284	NN12	0.12241
	Kentucky ST198	9.3023e-05	9.901e-05	0.2	0.692308	0.0181818	0.0175676																MK09	2.1186e-09	NN25	5.0062e-05	NN13	0.0846193
	Kentucky ST198	0.00018018	0.00010753	2.58537	2.72222	0.05	0.0842105																MK10	1.4245e-09	NN27	2.8128e-06	NN15	0.172945
	Choleraesuis ST145	0.00019802	0.00032258	0.027957	0.02723	0.00833333	0.00689655																MK11	9.8814e-10	NN28	0.0017915	NN16	0.23125
	Choleraesuis ST145	6.5789e-05	0.00025641	0.1	0.0421053	0.00769231	0.00714286																MK12	6.7568e-10	NN29	3.2441e-05	NN17	0.426944
	Agona ST13	0.00025641	0.00021277	3.61111	1.2377	0.0621212	0.113757																MK13	8.2102e-10	NN30	0.00114297	NN18	0.280229
	Agona ST13	6.3898e-05	0.00025641	0.464052	0.138614	0.0791667	0.117857																MK14	1.8315e-09	NN31	1.8246e-05	NN19	0.405691
	Derby ST39	0.00017857	0.00021505	0.244681	0.344828	0.0410714	0.0547945																MK15	1.8868e-09	NN32	0.00215661	NN20	0.0849702
	Derby ST40	0.00027027	0.00017699	0.173913	0.141379	2.16667	3.94118																MK16	1.073e-09	NN33	0.00129181	NN22	0.0936849
	Derby ST682	7.2727e-05	0.00011905	0.097561	0.236364	0.0545455	0.0293706																MK17	1.8382e-09	NN34	0.00106313	NN26	0.298413
																							MK18	1.0799e-09	NN35	0.00273864	NN47	2.22421
																							MK19	7.8125e-10	NN37	0.00055596	NN52	1.38042
2E																							MR02	1.4793e-09	NN38	0.00146181	NN53	0.783654
Genome data can be retrieved from Bioproject																							MR03	2.9586e-09	NN39	0.00016885	NN54	0.515298
Information of reference genomes																							MR04	9.2764e-10	NN41	2.2633e-05	NN55	0.636473
Internal ID	Species	Strain	NCBI_ID	BioSample	BioProject	Assembly	Level	Size(Mb)	GC%	Host/ Source	Description/ Relevance	Notes	Protective	identity/ npsA	npsB	aroX	uvrX	adsX	dhbX	thdA	tnaA		MR06	0.373898	NN42	1.5432e-08	NN57	0.527288
KG_R03	Klebsiella grimontii	4928STDY7071328	LR607336	SAMEA104567438	PRJEB22252	GCA_902164675.1	Contigs	6.1	55.6	Homo sapiens	Baby_Biome_Study_gastrointestinal_bacterial_genomes		NA	NA	NA	NA	NA	NA	NA	NA	NA		MR08	0.781421	NN43	5.4204e-07	ARS01	23.2889
KG_R04	Klebsiella grimontii	4928STDY7071187	LR607341	SAMEA104567298	PRJEB22252	GCA_902166545.1	Contigs	7.06	54.9	Homo sapiens	Baby_Biome_Study_gastrointestinal_bacterial_genomes		NA	NA	NA	NA	NA	NA	NA	NA	NA		LK01	4.101e-09	NN44	0.00018263	ARS04	8.25995
KG_R05	Klebsiella grimontii	4928STDY7387762	LR607363	SAMEA104694399	PRJEB22252	GCA_902166675.1	Contigs	6.67	55	Homo sapiens	Baby_Biome_Study_gastrointestinal_bacterial_genomes		NA	NA	NA	NA	NA	NA	NA	NA	NA		LK02	0.00039757	NN45	3.6508e-05	ARS07	0.423977
KG_R06	Klebsiella grimontii	4928STDY7387763	LR607357	SAMEA104694400	PRJEB22252	GCA_902166735.1	Contigs	6.63	55.1	Homo sapiens	Baby_Biome_Study_gastrointestinal_bacterial_genomes		NA	NA	NA	NA	NA	NA	NA	NA	NA		LK03	1.8142e-07	NN46	0.816237	ARS17	0.0528053
KM_R06	Klebsiella michiganensis	4928STDY7071186	LR607342	SAMEA104567297	PRJEB22252	GCA_902166415.1	Contigs	6.0147	55.6	Homo sapiens	Baby_Biome_Study_gastrointestinal_bacterial_genomes		NA	NA	NA	NA	NA	NA	NA	NA	NA		NN04	2.4281e-08	NN50	0.00030801	ARS18	0.800424
KM_R07	Klebsiella michiganensis	4928STDY7071292	LR607327	SAMEA104567402	PRJEB22252	GCA_902164635.1	Contigs	6.01736	55.7	Homo sapiens	Baby_Biome_Study_gastrointestinal_bacterial_genomes		NA	NA	NA	NA	NA	NA	NA	NA	NA		NN05	1.59985	ARS28	4.5455e-10	ARS20	0.232136
KM_R08	Klebsiella michiganensis	4928STDY7071171	LR607351	SAMEA104567282	PRJEB22252	GCA_902166425.1	Contigs	6.48433	55.4	Homo sapiens	Baby_Biome_Study_gastrointestinal_bacterial_genomes		NA	NA	NA	NA	NA	NA	NA	NA	NA		NN08	1.3418e-07	ARS37	0.0341528	ARS21	0.710204
KM_R09	Klebsiella michiganensis	4928STDY7387706	LR607367	SAMEA104694343	PRJEB22252	GCA_902166555.1	Contigs	6.74457	55.2	Homo sapiens	Baby_Biome_Study_gastrointestinal_bacterial_genomes		NA	NA	NA	NA	NA	NA	NA	NA	NA		NN09	2.5e-10			ARS22	1.75469
KM_R10	Klebsiella michiganensis	4928STDY7387739	LR607380	SAMEA104694376	PRJEB22252	GCA_902166795.1	Contigs	6.28173	55.6	Homo sapiens	Baby_Biome_Study_gastrointestinal_bacterial_genomes		NA	NA	NA	NA	NA	NA	NA	NA	NA		NN11	1.6163e-07			ARS23	2.09097
KM_R11	Klebsiella michiganensis	4928STDY7387738	LR607366	SAMEA104694375	PRJEB22252	GCA_902166625.1	Contigs	5.90647	56.1	Homo sapiens	Baby_Biome_Study_gastrointestinal_bacterial_genomes		NA	NA	NA	NA	NA	NA	NA	NA	NA		NN14	4.2216e-05			ARS27	0.0296729
KM_R12	Klebsiella michiganensis	4928STDY7387759	LR607369	SAMEA104694396	PRJEB22252	GCA_902166585.1	Contigs	5.93272	55.9	Homo sapiens	Baby_Biome_Study_gastrointestinal_bacterial_genomes		NA	NA	NA	NA	NA	NA	NA	NA	NA		NN48	0.00025823			ARS29	0.0474719
KO_R01	Klebsiella oxytoca	4928STDY7071151	LR607350	SAMEA104567275	PRJEB22252	GCA_902166465.1	Contigs	6.84	54.5	Homo sapiens	Baby_Biome_Study_gastrointestinal_bacterial_genomes		NA	NA	NA	NA	NA	NA	NA	NA	NA		NN56	1.1402e-05			ARS33	0.05
KG_R07	Klebsiella grimontii	5512.56	CP067391	SAMN17215154	PRJNA689715	GCA_017863935.1	Complete	6.19347	55.6853	Homo sapiens	Medical		NA	NA	NA	NA	NA	NA	NA	NA	NA		ARS03	0.00045417			ARS34	0.132031
KG_R08	Klebsiella grimontii	LC-1303-2020	CP091752	SAMN25301093	PRJNA801146	GCA_022559855.1	Complete	6.06265	55.7422	Homo sapiens	Medical		NA	NA	NA	NA	NA	NA	NA	NA	NA		ARS05	1.0101e-09
KG_R09	Klebsiella grimontii	2481359	CP067380	SAMN17215155	PRJNA689715	GCA_017863855.1	Complete	6.31665	55.2864	Homo sapiens	Medical		NA	NA	NA	NA	NA	NA	NA	NA	NA		ARS06	9.43197
KM_R13	Klebsiella michiganensis	THO-011	AP022547	SAMD00196009	PRJDB9036	GCA_015139575.1	Complete	6.04184	55.9961	Homo sapiens	Medical		NA	NA	NA	NA	NA	NA	NA	NA	NA		ARS08	21.2043
KM_R14	Klebsiella michiganensis	BD-50-Km	CP061930	SAMN16233476	PRJNA664790	GCA_016618215.1	Complete	6.86506	55.4487	Homo sapiens	Medical		NA	NA	NA	NA	NA	NA	NA	NA	NA		ARS19	2.9188e-07
KM_R15	Klebsiella michiganensis	12084	CP072119	SAMN18395722	PRJNA716129	GCA_017639895.1	Complete	6.24848	55.8	Homo sapiens	Medical		NA	NA	NA	NA	NA	NA	NA	NA	NA		ARS25	0.00784916
KM_R16	Klebsiella michiganensis	fxq	CP094999	SAMN27163261	PRJNA821554	GCA_022869885.1	Complete	6.97735	55.1151	Homo sapiens	Medical		NA	NA	NA	NA	NA	NA	NA	NA	NA		ARS26	0.00012856
KM_R17	Klebsiella michiganensis	K516	CP022348	SAMN07315162	PRJNA393093	GCA_002216835.1	Complete	6.41874	55.8747	Homo sapiens	Medical		NA	NA	NA	NA	NA	NA	NA	NA	NA		ARS30	0.00274609
KM_R18	Klebsiella michiganensis	K518	CP023185	SAMN07551913	PRJNA393093	GCA_002290285.1	Complete	6.41857	55.8754	Homo sapiens	Medical		NA	NA	NA	NA	NA	NA	NA	NA	NA		ARS31	0.0004097
KM_R19	Klebsiella michiganensis	YL6-1	CP084415	SAMN21892164	PRJNA767184	GCA_022343245.1	Complete	6.35787	55.8519	Homo sapiens	Medical		NA	NA	NA	NA	NA	NA	NA	NA	NA		ARS32	0.0002193
KM_R20	Klebsiella michiganensis	K92	CP089315	SAMN23799016	PRJNA787404	GCA_021228855.1	Complete	6.10892	56	Homo sapiens	Medical		NA	NA	NA	NA	NA	NA	NA	NA	NA		ARS35	2.6639e-08
KM_R21	Klebsiella michiganensis	YL9	CP084542	SAMN21906695	PRJNA767500	GCA_022343265.1	Complete	6.34867	55.877	Homo sapiens	Medical		NA	NA	NA	NA	NA	NA	NA	NA	NA		ARS36	1.2626e-07
KM_R22	Klebsiella michiganensis	Kox101	CP089407	SAMN23286126	PRJNA781656	GCA_021228755.1	Complete	6.47286	55.7422	Homo sapiens	Medical		NA	NA	NA	NA	NA	NA	NA	NA	NA		ARS38	0.00051416
KM_R23	Klebsiella michiganensis	Kox58	CP089395	SAMN23286118	PRJNA781656	GCA_021228695.1	Complete	6.35527	55.694	Homo sapiens	Medical		NA	NA	NA	NA	NA	NA	NA	NA	NA		ARS39	4.0566e-07
KM_R24	Klebsiella michiganensis	JNQH491	CP075881	SAMN19186367	PRJNA702614	GCA_018604105.1	Complete	6.55277	55.3584	Homo sapiens	Medical		NA	NA	NA	NA	NA	NA	NA	NA	NA		ARS40	6.2308e-07
KM_R25	Klebsiella michiganensis	KO_408	CP091470	SAMN25236446	PRJNA800235	GCA_022163245.2	Complete	6.475	55.4583	Homo sapiens	Medical		NA	NA	NA	NA	NA	NA	NA	NA	NA
KM_R26	Klebsiella michiganensis	K342	CP093010	SAMN26455295	PRJNA813204	GCA_022569835.1	Complete	6.00611	56	Homo sapiens	Medical		NA	NA	NA	NA	NA	NA	NA	NA	NA
KM_R27	Klebsiella michiganensis	CCRI-24235	CP081351	SAMN20153793	PRJNA744893	GCA_019803065.1	Complete	6.12831	55.8919	Homo sapiens	Medical		NA	NA	NA	NA	NA	NA	NA	NA	NA
KM_R28	Klebsiella michiganensis	KM41	CP090078	SAMN24290086	PRJNA791461	GCA_021391575.1	Complete	6.50521	55.1899	Homo sapiens	Medical		NA	NA	NA	NA	NA	NA	NA	NA	NA
KM_R29	Klebsiella michiganensis	8-1	CP089448	SAMN23798052	PRJNA787314	GCA_021228995.1	Complete	6.00811	56.0498	Homo sapiens	Medical		NA	NA	NA	NA	NA	NA	NA	NA	NA
KM_R30	Klebsiella michiganensis	Kmfe267	CP071393	SAMN18138829	PRJNA638288	GCA_017348855.1	Complete	6.39829	55.5163	Homo sapiens	Medical		NA	NA	NA	NA	NA	NA	NA	NA	NA
KM_R31	Klebsiella michiganensis	B106	CP067093	SAMN16425386	PRJNA668866	GCA_016616645.1	Complete	6.46612	54.9266	Homo sapiens	Medical		NA	NA	NA	NA	NA	NA	NA	NA	NA
KM_R32	Klebsiella michiganensis	K254	CP095761	SAMN26455257	PRJNA813202	GCA_023093835.1	Complete	5.88431	55.7	Homo sapiens	Medical		NA	NA	NA	NA	NA	NA	NA	NA	NA
KM_R33	Klebsiella michiganensis	C52	CP042545	SAMN12289379	PRJNA550014	GCA_008931605.1	Complete	6.31233	55.8186	Homo sapiens	Medical		NA	NA	NA	NA	NA	NA	NA	NA	NA
KM_R34	Klebsiella michiganensis	7525	CP065474	SAMN16931445	PRJNA681062	GCA_015999385.1	Complete	6.2448	55.2799	Homo sapiens	Medical		NA	NA	NA	NA	NA	NA	NA	NA	NA
KM_R35	Klebsiella michiganensis	F107	CP024643	SAMN07411959	PRJNA395651	GCA_009930855.1	Complete	6.15254	55.3669	Homo sapiens	Medical		NA	NA	NA	NA	NA	NA	NA	NA	NA
KM_R36	Klebsiella michiganensis	E718	CP003683	SAMN02603642	PRJNA167370	GCA_000276705.2	Complete	6.56168	55.5213	Homo sapiens	Medical		NA	NA	NA	NA	NA	NA	NA	NA	NA
KM_R37	Klebsiella michiganensis	CZ598	CP073305	SAMN18753391	PRJNA722384	GCA_018140945.1	Complete	6.49458	55.3959	Homo sapiens	Medical		NA	NA	NA	NA	NA	NA	NA	NA	NA
KM_R38	Klebsiella michiganensis	FDAARGOS_647	CP044109	SAMN11056362	PRJNA231221	GCA_008693565.1	Complete	6.65659	55.5953	Homo sapiens	Medical		NA	NA	NA	NA	NA	NA	NA	NA	NA
KM_R39	Klebsiella michiganensis	53828CZ	CP085764	SAMN22377421	PRJNA772913	GCA_020695625.1	Complete	6.45528	55.6378	Homo sapiens	Medical		NA	NA	NA	NA	NA	NA	NA	NA	NA
KM_R40	Klebsiella michiganensis	M82255	CP035214	SAMN10743308	PRJNA512395	GCA_004102625.1	Complete	6.60452	55.5301	Homo sapiens	Medical		NA	NA	NA	NA	NA	NA	NA	NA	NA
KO_R02	Klebsiella oxytoca	FDAARGOS_500	CP033844	SAMN10163176	PRJNA231221	GCA_003812925.1	Complete	5.87908	55.1572	Homo sapiens	Medical		NA	NA	NA	NA	NA	NA	NA	NA	NA
KO_R03	Klebsiella oxytoca	CAV1335	CP011618	SAMN03733750	PRJNA246471	GCA_001022115.1	Complete	6.67312	54.7103	Homo sapiens	Medical		NA	NA	NA	NA	NA	NA	NA	NA	NA
KO_R04	Klebsiella oxytoca	CAV1099	CP011597	SAMN03733663	PRJNA246471	GCA_001022295.1	Complete	6.63054	54.6975	Homo sapiens	Medical		NA	NA	NA	NA	NA	NA	NA	NA	NA
KO_R05	Klebsiella oxytoca	202	OW969615	SAMEA8065679	PRJEB42440	GCA_905329895.2	Complete	6.41509	55.7783	Homo sapiens	Medical		NA	NA	NA	NA	NA	NA	NA	NA	NA
KO_R06	Klebsiella oxytoca	CAV1015	CP017928	SAMN03733631	PRJNA246471	GCA_001870185.1	Complete	6.58239	54.7077	Homo sapiens	Medical		NA	NA	NA	NA	NA	NA	NA	NA	NA
KO_R07	Klebsiella oxytoca	2	OW967518	SAMEA8065822	PRJEB42440	GCA_905329555.2	Complete	6.35222	54.8276	Homo sapiens	Medical		NA	NA	NA	NA	NA	NA	NA	NA	NA
KO_R08	Klebsiella oxytoca	145	OW967374	SAMEA8065686	PRJEB42440	GCA_905322525.2	Complete	6.39166	54.7385	Homo sapiens	Medical		NA	NA	NA	NA	NA	NA	NA	NA	NA
KO_R09	Klebsiella oxytoca	FDAARGOS_1331	CP070144	SAMN16357473	PRJNA231221	GCA_016904515.1	Complete	6.00802	55.0832	Homo sapiens	Medical		NA	NA	NA	NA	NA	NA	NA	NA	NA
KO_R10	Klebsiella oxytoca	CAV1752	CP018362	SAMN03733848	PRJNA246471	GCA_001970835.1	Complete	6.39439	55.9319	Homo sapiens	Medical		NA	NA	NA	NA	NA	NA	NA	NA	NA
KO_R11	Klebsiella oxytoca	101	OW968347	SAMEA8065780	PRJEB42440	GCA_905330835.2	Complete	6.04306	55.0266	Homo sapiens	Medical		NA	NA	NA	NA	NA	NA	NA	NA	NA
KO_R12	Klebsiella oxytoca	101	OW968280	SAMEA8065781	PRJEB42440	GCA_905330865.2	Complete	6.04305	55.0266	Homo sapiens	Medical		NA	NA	NA	NA	NA	NA	NA	NA	NA
KO_R13	Klebsiella oxytoca	C-21-18	CP093271	SAMN26549876	PRJNA473419	GCA_022605305.1	Complete	6.12563	54.9944	Homo sapiens	Medical		NA	NA	NA	NA	NA	NA	NA	NA	NA
KO_R14	Klebsiella oxytoca	IR5392	CP064108	SAMN16561276	PRJNA672237	GCA_017310465.1	Complete	6.36636	54.5938	Homo sapiens	Medical		NA	NA	NA	NA	NA	NA	NA	NA	NA
KO_R15	Klebsiella oxytoca	KONSF-1	CP090245	SAMN24372405	PRJNA792043	GCA_021398915.1	Complete	5.8644	55.1	Homo sapiens	Medical		NA	NA	NA	NA	NA	NA	NA	NA	NA
KO_R16	Klebsiella oxytoca	FDAARGOS_1334	CP069911	SAMN16357476	PRJNA231221	GCA_016903415.1	Complete	6.23463	54.9588	Homo sapiens	Medical		NA	NA	NA	NA	NA	NA	NA	NA	NA
KO_R17	Klebsiella oxytoca	FDAARGOS_335	CP027426	SAMN06173348	PRJNA231221	GCA_002984395.1	Complete	6.04982	55.1126	Homo sapiens	Medical	child	NA	NA	NA	NA	NA	NA	NA	NA	NA
KO_R18	Klebsiella oxytoca	FDAARGOS_1332	CP069943	SAMN16357474	PRJNA231221	GCA_016903715.1	Complete	6.05063	54.947	Homo sapiens	Medical		NA	NA	NA	NA	NA	NA	NA	NA	NA
KO_R19	Klebsiella oxytoca	KoPF10	CP072914	SAMN18675296	PRJNA683049	GCA_017968865.1	Complete	5.82299	55	Homo sapiens	Medical		NA	NA	NA	NA	NA	NA	NA	NA	NA
KO_R20	Klebsiella oxytoca	FDAARGOS_1333	CP070020	SAMN16357475	PRJNA231221	GCA_016903975.1	Complete	6.06286	55.0426	Homo sapiens	Medical		NA	NA	NA	NA	NA	NA	NA	NA	NA
KO_R21	Klebsiella oxytoca	36	OW969659	SAMEA8158457	PRJEB42440	GCA_905333885.2	Complete	6.19225	54.9656	Homo sapiens	Medical		NA	NA	NA	NA	NA	NA	NA	NA	NA
KO_R22	Klebsiella oxytoca	326	OX030698	SAMEA8065772	PRJEB42440	GCA_905330785.2	Complete	6.11111	55.7413	Homo sapiens	Medical		NA	NA	NA	NA	NA	NA	NA	NA	NA
KO_R23	Klebsiella oxytoca	327	OW968444	SAMEA8065778	PRJEB42440	GCA_905330855.2	Complete	6.21588	55.4724	Homo sapiens	Medical		NA	NA	NA	NA	NA	NA	NA	NA	NA
KO_R24	Klebsiella oxytoca	328	OW969781	SAMEA8158514	PRJEB42440	GCA_905338025.2	Complete	5.76566	55.1549	Homo sapiens	Medical		NA	NA	NA	NA	NA	NA	NA	NA	NA
KO_R25	Klebsiella oxytoca	CAV1374	CP011636	SAMN03733738	PRJNA246471	GCA_001022195.1	Complete	7.22729	55.2606	Homo sapiens	Medical		NA	NA	NA	NA	NA	NA	NA	NA	NA
KO_R26	Klebsiella oxytoca	Kox71	CP089392	SAMN23286080	PRJNA781656	GCA_021228655.1	Complete	6.43597	54.6127	Homo sapiens	Medical		NA	NA	NA	NA	NA	NA	NA	NA	NA
KO_R27	Klebsiella oxytoca	Kox26	CP089399	SAMN23286055	PRJNA781656	GCA_021228715.1	Complete	6.62485	54.3162	Homo sapiens	Medical		NA	NA	NA	NA	NA	NA	NA	NA	NA
KO_R28	Klebsiella oxytoca	NCTC11355	LS483483	SAMEA3251431	PRJEB6403	GCA_900478285.1	Complete	5.85998	55.2	Homo sapiens	Medical		NA	NA	NA	NA	NA	NA	NA	NA	NA
KO_R29	Klebsiella oxytoca	Kox100	CP089411	SAMN23286083	PRJNA781656	GCA_021228775.1	Complete	6.16084	54.7841	Homo sapiens	Medical		NA	NA	NA	NA	NA	NA	NA	NA	NA
KO_R30	Klebsiella oxytoca	DSM5175	VNWH01	SAMN12212320	PRJNA543274	VNWH00000000.1	Contigs (typestrain)	5.7658	55.18	Homo sapiens	pharyngeal tonsil		non-protective	-	-	-	98.92	-	-	-	99.86
KG_R10	Klebsiella grimontii	DSM105630	FZTC01	SAMEA104188450	PRJEB21765	FZTC00000000.1	Contigs (typestrain)	6.16887	55.4	Homo sapiens	Wound or Soft tissue infection		protective	95.07	95.22	95.13	94.38	99.44	99.87	99.57	96.83
KM_R47	Klebsiella grimontii	ARO112	WMDR01	SAMN13326104	PRJNA590204	WMDR00000000.1	Contigs	5.92	55.5	Mus musculus	Medical		NA	93.43	94.1	94.23	93.26	96.51	97.71	93.51	96.62
KM_R50	Klebsiella michiganensis	DSM25444	PRDB01	SAMN07187491	PRJNA388837	GCA_002925905.1	Contigs (typestrain)	6.193	56	tooth brush holder	missing		non-protective	-	-	-	-	-	-	-	96.9

## Sheet: Fig3
Source Data Main Figure 3
3A	Tilimycin (AUC) K. oxytoca									3B	Tilimycin (AUC) K. grimontii														3C	Tilimycin (AUC) K. michiganensis
	Protective strains					Non-protective strains					Protective strains								Non-protective strains							Non-protective strains
	MK01 WT	MR02	NN4	ARS38	SB01	CR	DSM5175	NN5	ARS06		DSM105630	LK04	MK21	NN28	NN30	NN41	NN42	ARS28	ARS37	LK33	LK203	NN46				DSM25444	LK05	LK158	MR05	NN01	NN10	NN22	NN47	ARS01	ARS17	ARS33
	52722.2	98294.8	48840.8	92935.6	30199.4	DL	DL	DL	DL		43922.3	554912	87011.7	436238	DL	572741	32282.7	98648.6	DL	DL	DL	DL				DL	DL	DL	DL	DL	DL	DL	DL	DL	DL	DL
	DL	92084.4	90184.3	194621	65758.4	DL	DL	DL	DL		43999	881329	90172.2	386308	DL	337056	DL	125822	DL	DL	DL	DL				DL	DL	DL	DL	DL	DL	DL	DL	DL	DL	DL
	883330	161791	108683	250938	77382.1	DL	DL	DL	DL		40838.5	668188	224723	807242	152289	763318	52814.4	251345	DL	DL	DL	DL				DL	DL	DL	DL	DL	DL	DL	DL	DL	DL	DL
	674236	231018	97462.8	274137	41819.1	DL	DL	DL	DL		48578.9	774324	249338	774264	41445.3	844240	55445.9	233942	DL	DL	DL	DL				DL	DL	DL	DL	DL	DL	DL	DL	DL	DL	DL
3D	Tilimycin (AUC) K. oxytoca MK01						3E	Tilivalline (AUC) K. oxytoca MK01						3F	GF cecal content					3G	Trypton Lactose Broth
	PBS (Salmonella only)	WT	tKO	sKO	cWT			PBS (Salmonella only)	WT	tKO	sKO	cWT			Competitive Index (Salmonella vs K. oxytoca MK01)						Competitive Index (Salmonella vs K. oxytoca MK01)
	DL	52722.2	DL	DL	219705			DL	22000000	DL	DL	3778447			WT	tKO	sKO	cWT			WT	tKO	sKO	cWT
	DL	18218	DL	DL	34070			DL	8628546	DL	DL	973234			6.46067e-08	0.0847826	0.251337	2.35119e-07			6.42127e-07	0.352734	0.124135	5.97015e-09
	DL	1654268	DL	DL	10500000			DL	11100000	DL	DL	436187			1.04386e-06	0.823045	0.247105	1.21212e-08			5.75e-08	0.078	0.095723	1.57371e-07
	DL	1442752	DL	DL	7029915			DL	9615140	DL	DL	528129			1.13095e-06	0.44511	1.07387	4.12186e-07			9.17385e-07	0.0563181	2.40667	6.07966e-05
3H		Salmonella CFU / ml													Salmonella CFU / ml					3I	Salmonella CFU / ml
	uM	EtOH						TM						uM	TV						PBS (Salmonella only)			MK01 WT			MK01 sKO
	0	4303333333	4303333333	5786666667	5786666667	4760000000	2060000000	4303333333	4303333333	5786666667	5786666667	4760000000	2260000000	0	4303333333	4303333333	5786666667	5786666667			PBS	TM (320 um)	TV (32 uM)	PBS	TM (320 um)	TV (32 uM)	PBS	TM (320 um)	TV (32 uM)
	20	3500000000	5900000000	3600000000	3100000000	3800000000	2720000000	1440000000	1400000000	1660000000	880000000	1760000000	1720000000	2	1640000000	2320000000	3800000000	4400000000			1.98667e+09	12200000	3480000000	178667	66.6667	12173.3	80000000	53.3333	7.06667e+07
	40	4800000000	10000000000	5000000000	4600000000	4080000000	4040000000	2280000000	1640000000	300000000	516000000	1680000000	1240000000	4	1760000000	1660000000	2060000000	3820000000			3550000000	9200000	2220000000	176000	DL	75000	87000000	120	99000000
	80	5600000000	6100000000	4100000000	4200000000	3460000000	2040000000	576000000	638000000	312000000	620000000	426000000	600000000	8	1840000000	1360000000	2000000000	2240000000			3400000000	9100000	4450000000	6250000	DL	640400	193000000	DL	86000000
	160	5400000000	6300000000	3300000000	3800000000	1820000000	1760000000	572000000	366000000	380000000	416000000	386000000	396000000	16	1640000000	1000000000	2000000000	3800000000			Dunn's multiple comparisons test
	320	14000000000	8100000000	3300000000	4700000000	3760000000	5320000000	264000000	268000000	200000000	266000000	176000000	208000000	32	1600000000	1440000000	4400000000	5860000000						Summary	Adjusted P Value		DL=40
								Tukey's multiple comparisons test	Summary	Adjusted P Value											control vs. +MK01 WT+TM			*	0.0427
								0 vs. 20	****	<0,0001											control + TV vs. +MK01 WT+TM			*	0.0245
								0 vs. 40	****	<0,0001											control + TV vs. +MK01 snpsA + TM			*	0.0427
								0 vs. 80	****	<0,0001											all other group comparisons			ns	>0,9999
								0 vs. 160	****	<0,0001
								0 vs. 320	****	<0,0001
								20 vs. 40	ns	0.9934
								20 vs. 80	ns	0.1283
								20 vs. 160	ns	0.0685
								20 vs. 320	*	0.0205
								40 vs. 80	ns	0.3396
								40 vs. 160	ns	0.2063
								40 vs. 320	ns	0.0735
								80 vs. 160	ns	0.9996
								80 vs. 320	ns	0.9618
								160 vs. 320	ns	0.995
3L	condition	multipoint ID	trap ID	filamentous	lysis	growth arrest	regrowth
	0	1	1				1
	0	1	2				1
	0	1	4				1
	0	1	5				1
	0	1	6				1
	0	1	7				1
	0	1	8				1
	0	1	9				1
	0	1	10				1
	0	1	11				1
	0	1	12				1
	0	1	13				1
	0	1	14				1
	0	1	15				1
	0	1	16				1
	0	1	17				1
	0	1	18				1
	0	1	19				1
	0	1	20				1
	0	1	21				1
	0	2	1				1
	0	2	2				1
	0	2	3				1
	0	2	5				1
	0	2	6				1
	0	2	7				1
	0	2	9				1
	0	2	10				1
	0	2	11				1
	0	2	12				1
	0	2	13				1
	0	2	16				1
	0	2	17				1
	0	2	18				1
	0	2	19				1
	0	2	20				1
	0	2	21				1
	0	3	1				1
	0	3	2				1
	0	3	3				1
	0	3	4				1
	0	3	5				1
	0	3	6				1
	0	3	7				1
	0	3	8				1
	0	3	9				1
	0	3	10				1
	0	3	11				1
	0	3	12				1
	0	3	13				1
	0	3	14				1
	0	3	15				1
	0	3	16				1
	0	3	17				1
	0	3	18				1
	0	3	19				1
	0	3	20				1
	0	3	21	1			1
	0	4	1				1
	0	4	2				1
	0	4	3				1
	0	4	4				1
	0	4	5				1
	0	4	6				1
	0	4	7				1
	0	4	8				1
	0	4	9				1
	0	4	10				1
	0	4	11				1
	0	4	12				1
	0	4	14				1
	0	4	15				1
	0	4	16				1
	0	4	17				1
	0	4	18				1
	0	4	19				1
	0	4	20				1
	0	4	21				1
	0	5	1				1
	0	5	2				1
	0	5	3				1
	0	5	4				1
	0	5	6				1
	0	5	7				1
	0	5	9				1
	0	5	10				1
	0	5	11				1
	0	5	12				1
	0	5	14				1
	0	5	15				1
	0	5	16				1
	0	5	18				1
	0	5	19				1
	0	5	20				1
	0	5	21				1
	0	6	1				1
	0	6	2				1
	0	6	3				1
	0	6	4				1
	0	6	5				1
	0	6	6				1
	0	6	7				1
	0	6	8				1
	0	6	9				1
	0	6	10				1
	0	6	11				1
	0	6	12				1
	0	6	13				1
	0	6	14				1
	0	6	15				1
	0	6	16		1
	0	6	17				1
	0	6	18				1
	0	6	19				1
	0	6	20				1
	0	6	21				1
	0	7	1				1
	0	7	2				1
	0	7	3				1
	0	7	4				1
	0	7	5				1
	0	7	6				1
	0	7	7				1
	0	7	8				1
	0	7	10				1
	0	7	11				1
	0	7	12				1
	0	7	13				1
	0	7	14				1
	0	7	15				1
	0	7	16				1
	0	7	17				1
	0	7	18				1
	0	7	19				1
	0	7	20				1
	0	7	21		1
	1	8	2			1
	1	8	3			1
	1	8	4			1
	1	8	5			1
	1	8	6			1
	1	8	7			1
	1	8	8			1
	1	8	9			1
	1	8	10		1
	1	8	11			1
	1	8	12			1
	1	8	13			1
	1	8	14			1
	1	8	15			1
	1	8	16			1
	1	8	17			1
	1	8	18			1
	1	8	19			1
	1	8	20			1
	1	8	21			1
	1	9	1			1
	1	9	2			1
	1	9	3	1
	1	9	4			1
	1	9	5			1
	1	9	6			1
	1	9	7			1
	1	9	8			1
	1	9	9			1
	1	9	10		1
	1	9	11			1
	1	9	12		1
	1	9	13			1
	1	9	14			1
	1	9	15			1
	1	9	16			1
	1	9	17			1
	1	9	18			1
	1	9	19		1
	1	9	20			1
	1	9	21			1
	1	10	1			1
	1	10	2			1
	1	10	3			1
	1	10	4		1
	1	10	5	1	1
	1	10	6		1
	1	10	7			1
	1	10	8			1
	1	10	9			1
	1	10	10			1
	1	10	11			1
	1	10	12	1	1
	1	10	13			1
	1	10	14			1
	1	10	15			1
	1	10	16			1
	1	10	17		1
	1	10	18			1
	1	10	19		1
	1	10	20			1
	1	10	21			1
	1	11	1			1
	1	11	2			1
	1	11	3			1
	1	11	4			1
	1	11	5			1
	1	11	6	1	1
	1	11	7			1
	1	11	9	1
	1	11	10			1
	1	11	11			1
	1	11	12			1
	1	11	13			1
	1	11	14			1
	1	11	15			1
	1	11	16			1
	1	11	17			1
	1	11	18			1
	1	11	19			1
	1	11	20			1
	1	12	1			1
	1	12	2			1
	1	12	3			1
	1	12	4			1
	1	12	5			1
	1	12	6		1
	1	12	7			1
	1	12	8			1
	1	12	9	1
	1	12	10			1
	1	12	11	1
	1	12	12			1
	1	12	13		1
	1	12	14			1
	1	12	15			1
	1	12	16			1
	1	12	17			1
	1	12	18			1
	1	12	19			1
	1	12	20	1
	1	12	21			1
	1	13	1			1
	1	13	2			1
	1	13	3			1
	1	13	4			1
	1	13	5		1
	1	13	6	1
	1	13	7			1
	1	13	8	1
	1	13	9			1
	1	13	10			1
	1	13	11			1
	1	13	12			1
	1	13	13			1
	1	13	14			1
	1	13	15			1
	1	13	16			1
	1	13	17			1
	1	13	18			1
	1	13	19			1
	1	13	20			1
	1	13	21			1
	1	14	2			1
	1	14	3			1
	1	14	4	1
	1	14	5		1
	1	14	6			1
	1	14	9			1
	1	14	10			1
	1	14	12	1
	1	14	14			1
	1	14	15			1
	1	14	16	1
	1	14	17			1
	1	14	18			1
	1	14	19			1
	1	14	20			1
	1	14	21			1
	0	1	1				1
	0	1	2				1
	0	1	5				1
	0	1	6				1
	0	1	7				1
	0	1	8				1
	0	1	9				1
	0	1	10				1
	0	1	11				1
	0	1	12				1
	0	1	13				1
	0	1	14				1
	0	1	15				1
	0	1	16				1
	0	1	17				1
	0	1	18				1
	0	1	19				1
	0	1	20				1
	0	1	21				1
	0	2	1				1
	0	2	2				1
	0	2	3				1
	0	2	4				1
	0	2	5				1
	0	2	6				1
	0	2	7				1
	0	2	8				1
	0	2	9				1
	0	2	10				1
	0	2	11				1
	0	2	12				1
	0	2	13				1
	0	2	14				1
	0	2	15				1
	0	2	16				1
	0	2	17				1
	0	2	18				1
	0	2	19				1
	0	2	20				1
	0	2	21				1
	0	3	1				1
	0	3	2				1
	0	3	4				1
	0	3	5				1
	0	3	6				1
	0	3	7				1
	0	3	8				1
	0	3	9				1
	0	3	10				1
	0	3	11				1
	0	3	12	1
	0	3	13				1
	0	3	14				1
	0	3	15				1
	0	3	16				1
	0	3	17				1
	0	3	18				1
	0	3	19				1
	0	3	20				1
	0	3	21				1
	0	4	1				1
	0	4	2				1
	0	4	3				1
	0	4	4				1
	0	4	5				1
	0	4	6				1
	0	4	7				1
	0	4	8				1
	0	4	9				1
	0	4	10				1
	0	4	11				1
	0	4	12				1
	0	4	13				1
	0	4	14				1
	0	4	15				1
	0	4	16				1
	0	4	17				1
	0	4	18				1
	0	4	19				1
	0	4	20				1
	0	4	21				1
	0	5	1				1
	0	5	2				1
	0	5	3				1
	0	5	4				1
	0	5	5				1
	0	5	6				1
	0	5	8				1
	0	5	9				1
	0	5	10				1
	0	5	11				1
	0	5	12				1
	0	5	13				1
	0	5	14				1
	0	5	15				1
	0	5	16				1
	0	5	17				1
	0	5	18				1
	0	5	19				1
	0	5	20				1
	0	5	21				1
	0	6	1				1
	0	6	2				1
	0	6	3				1
	0	6	5				1
	0	6	6				1
	0	6	7				1
	0	6	8				1
	0	6	9				1
	0	6	10				1
	0	6	11				1
	0	6	12				1
	0	6	13				1
	0	6	14				1
	0	6	15				1
	0	6	16				1
	0	6	17				1
	0	6	18				1
	0	6	19				1
	0	6	20				1
	0	6	21				1
	0	7	1				1
	0	7	2				1
	0	7	3				1
	0	7	4				1
	0	7	5				1
	0	7	6				1
	0	7	7				1
	0	7	8				1
	0	7	9				1
	0	7	10				1
	0	7	11				1
	0	7	12				1
	0	7	13				1
	0	7	14				1
	0	7	15				1
	0	7	16				1
	0	7	17				1
	0	7	18				1
	0	7	20				1
	0	7	21				1
	0	8	1				1
	0	8	2				1
	0	8	3				1
	0	8	4				1
	0	8	5				1
	0	8	7				1
	0	8	8				1
	0	8	9				1
	0	8	10				1
	0	8	11				1
	0	8	12				1
	0	8	13				1
	0	8	14				1
	0	8	15				1
	0	8	16				1
	0	8	17				1
	0	8	18				1
	0	8	19				1
	0	8	20				1
	0	8	21				1
	1	9	6			1
	1	9	7			1
	1	9	8			1
	1	9	10			1
	1	9	12			1
	1	9	13			1
	1	9	15			1
	1	9	18			1
	1	9	20			1
	1	9	21			1
	1	10	2			1
	1	10	4			1
	1	10	5			1
	1	10	6			1
	1	10	7			1
	1	10	9			1
	1	10	11			1
	1	10	12			1
	1	10	16			1
	1	10	17			1
	1	10	18			1
	1	10	19			1
	1	10	20			1
	1	10	21			1
	1	11	1			1
	1	11	5			1
	1	11	7			1
	1	11	8			1
	1	11	10		1
	1	11	11			1
	1	11	12			1
	1	11	13			1
	1	11	14			1
	1	11	15			1
	1	11	16			1
	1	11	19			1
	1	11	20			1
	1	11	21			1
	1	12	2			1
	1	12	3			1
	1	12	4			1
	1	12	6			1
	1	12	8			1
	1	12	9			1
	1	12	11			1
	1	12	12			1
	1	12	13			1
	1	12	14			1
	1	12	15			1
	1	12	16			1
	1	12	17			1
	1	12	18			1
	1	12	19			1
	1	12	20			1
	1	12	21			1
	1	13	1			1
	1	13	2			1
	1	13	3			1
	1	13	4			1
	1	13	5	1	1
	1	13	6			1
	1	13	8			1
	1	13	9			1
	1	13	10			1
	1	13	11			1
	1	13	12			1
	1	13	13			1
	1	13	14			1
	1	13	15			1
	1	13	16			1
	1	13	18			1
	1	13	19			1
	1	13	20			1
	1	14	4			1
	1	14	5			1
	1	14	6			1
	1	14	7			1
	1	14	9			1
	1	14	10			1
	1	14	11			1
	1	14	12			1
	1	14	14			1
	1	14	15			1
	1	14	16			1
	1	14	18			1
	1	14	19			1
	1	14	20			1
	1	15	1			1
	1	15	2			1
	1	15	3			1
	1	15	4			1
	1	15	5			1
	1	15	6			1
	1	15	7			1
	1	15	8			1
	1	15	9			1
	1	15	10			1
	1	15	11			1
	1	15	13			1
	1	15	15			1
	1	15	17			1
	1	15	18			1
	1	15	19			1
	1	15	20			1
	1	15	21			1
	1	16	1			1
	1	16	4			1
	1	16	6			1
	1	16	8			1
	1	16	9			1
	1	16	10			1
	1	16	13			1
	1	16	14			1
	1	16	15			1
	1	16	18			1
	1	16	20			1

## Sheet: Fig4
Source Data Main Figure 4
4A	Sugar source	Control Salmonella			MK01 WT			MK01 sKO			MK01 cWT				4B	Group	relative expression (npsA/ mdh)					4C
	Tryptone base control	5433333333		6433333333	723333333		460000000	1050000000		281333333	840000000		300000000			TB WT	13.08	22.11	16.32
	Arabinose	2.26667e+07	773000000	66000000	2.48333e+06	5030000	36010000	2.08833e+06	18800000	506666667	1.28167e+06	411000	162000			TBGal WT	23.67	32.01	25.16
	Fucose	2033333333		1370000000	383833333		7.23333e+07	316333333		166666667	720000000		175333333			TBLac WT	316.01	377.62	340.91				TM (nmol/g)			TV (pmol/g)
	D-Glucose	4950000000	682000000	673333333	1.30833e+07	5113000	3.37667e+06	49500000	76000000	203333333	7.23333e+06	114000	247000									TB	0	0	0	88.5	23.9	8.8
	Galactose	4916666667	660000000	161333333	466666667	11600000	150333333	343333333	14600000	4.36667e+07	216666667	4980000	9.03333e+06			Holm-Šídák's multiple comparisons test	Mean Diff,	Below threshold?	Summary	Adjusted P Value		TB-Gal	0	0	0	929.5	462.7	418.9
	Fructose	485000000	450000000	4.76667e+07	335000000	483000	277000	726666667	243000000	333333333	443333333	23600	36933.3			TB WT vs. TBGal WT	-9.777	No	ns	0.5365		TB-Lac	69	54.8	35.8	12278.7	10949.1	12537.2
	Mannose	2500000000	650000000	8.13333e+07	2.63333e+07	7360000	109193333	1228333333	24600000	9460000	12100000	383600	1.55667e+06			TB WT vs. TBLac WT	-327.7	Yes	****	<0,0001
	Rhamnose	4833333333	600000000	636666667	881666667	16600000	8.83333e+07	1610000000	26400000	9.43333e+07	695000000	12600000	3.53333e+07			TBGal WT vs. TBLac WT	-317.9	Yes	****	<0,0001		TM	Dunn's multiple comparisons test	Mean rank diff,	Significant?	Summary	Adjusted P Value
	Sorbose	3766666667	168000000	3303333333	97833.3	43700	7.36667e+06	573333333	18000000	128666667	716667	6200	104300										Tryptone base vs. Galactose	0	No	ns	>0,9999
	Tagatose	3566666667	1890000000	2236666667	1965000	8400000	38000000	513333333	67800000	118333333	487333	1300000	3060000										Tryptone base vs. Lactose	-4.5	No	ns	0.0504
	Cellobiose	5066666667	2530000000	116330000000	3.46333e+07	3692000	2.99333e+07	321666667	65500000	513333333	22100000	1030000	169667										Galactose vs. Lactose	-4.5	No	ns	0.0504
	Lactose	18483000000	2350000000	4433333333	2485000	84400	104667	6033333333	418000000	20700000000	1.76333e+06	222000	65200
	Gentiobiose	48333000000		6233333333	1766.67		2560000	2336666667		229333333	53133.3		10433.3									TV	Dunn's multiple comparisons test	Mean rank diff,	Significant?	Summary	Adjusted P Value
	Maltose	8033333333	1970000000	3106666667	6.83333e+06	4212400	4.33333e+07	2646666667	148000000	253333333	4.76667e+06	1036000	201333										Tryptone base vs. Galactose	-4	No	ns	>0,9999
	Sucrose	42000000000	1760000000	9000000000	55666.7	117000	1.02333e+07	1641666667	73000000	110000000	84000	4760	266.667										Tryptone base vs. Lactose	-24.33	Yes	*	0.032
	Trehalose	11867000000	2400000000	4200000000	2.99333e+06	472000	6.72667e+07	360000000	29800000	8.16667e+07	2.47667e+06	3250	883333										Galactose vs. Lactose	-20.33	No	ns	0.2102
	Maltotriose	9283333333	1830000000	2566666667	9066.67	12680	700000	2933333333	97000000	222666667	243.333	100	200
	Raffinose	12500000000	2500000000	1530000000	436667	30400	6090000	971666667	57800000	73000000	436833	1900	200
	Arbutin	127333333	1380000000	3226666667	2.65333e+06	30000000	200	1.93333e+06	22800000	200	1.50667e+06	19500000	2066.67
	Salicin	12850000000	1050000000	5400000000	198000000	19800000	2.06333e+07	4.33333e+07	16800000	12300000	278333333	9200000	16500000
	Glycerol	3333333333	3230000000	6033333333	212500	2110000	5.53333e+06	101500000	42400000	10000000	153167	774000	940000
	Inositol	7833333333	32250000	2566666667	6.16667e+07	158000000	1.12333e+07	1385000000	254000000	690000000	200000000	36000000	3.42667e+06
	Sorbitol	4000000000	3360000000	4936666667	3.61667e+07	DL	9.43333e+07	4800000000	145000000	152000000	4.13333e+07	23000	846667
	Dulcitol	7016666667		5260000000	120167		173667	670000000		490000000	129667		73000
	DL= 100 CFUs/ml
4D	competitive index	Control CFUs				WTMK01				sKO				cWT
	GF content (filtered)	NA	NA	NA	NA	0.000150108	2.60586e-08	7.89116e-08	0.000896186	0.158722	0.0334884	0.0713699	0.225789	8.34138e-06	2.47213e-08	1.11776e-06	0.00057734
	OMM cecum content (filtered)	NA	NA	NA	NA	1.4934	2.09491	0.0400916	6.31085	1.74269	20.8602	0.0510662	2.57004	3.44348	5.25989	0.0722003	2.50276
	SPF untreated cecum content (filtered)	NA	NA	NA	NA	0.0365385	0.0197368	0.00501071	0.19798	0.030148	0.0249302	0.0375167	0.114537	0.0223982	0.00676322	0.00342857	0.275281
	SPF amp (filtered)	NA	NA	NA	NA	0.00142767	3.26009e-06	1.0582e-08	9.49834e-05	1.42673	0.0327407	0.0477273	0.082197	0.00104993	5.96401e-05	1.40845e-08	3.56667e-06
	OMM						GF						SPF						SPF-abx
	Tukey's multiple comparisons test	Mean Diff,	95,00% CI of diff,	Below threshold?	Summary	Adjusted P Value	Tukey's multiple comparisons test	Mean Diff,	95,00% CI of diff,	Below threshold?	Summary	Adjusted P Value	Tukey's multiple comparisons test	Mean Diff,	95,00% CI of diff,	Below threshold?	Summary	Adjusted P Value	Tukey's multiple comparisons test	Mean Diff,	95,00% CI of diff,	Below threshold?	Summary	Adjusted P Value
	MK1 WT vs. MK1 sKO	-3.821	-15,62 to 7,978	No	ns	0.6513	MK1 WT vs. MK1 sKO	-0.1221	-0,2208 to -0,02333	Yes	*	0.018	MK1 WT vs. MK1 sKO	0.01303	-0,1755 to 0,2016	No	ns	0.9797	MK1 WT vs. MK1 sKO	-0.397	-1,180 to 0,3856	No	ns	0.3734
	MK01 WT vs. MK01 cWT	-0.3348	-12,13 to 11,46	No	ns	0.9965	MK01 WT vs. MK01 cWT	0.0001149	-0,09864 to 0,09887	No	ns	>0,9999	MK01 WT vs. MK01 cWT	-0.01215	-0,2007 to 0,1764	No	ns	0.9823	MK01 WT vs. MK01 cWT	0.0001032	-0,7825 to 0,7827	No	ns	>0,9999
	MK01 sKO vs. MK01 cWT	3.486	-8,313 to 15,29	No	ns	0.6978	MK01 sKO vs. MK01 cWT	0.1222	0,02344 to 0,2209	Yes	*	0.0179	MK01 sKO vs. MK01 cWT	-0.02518	-0,2138 to 0,1634	No	ns	0.9268	MK01 sKO vs. MK01 cWT	0.3971	-0,3855 to 1,180	No	ns	0.3732
4E						4F									4G	Indole (nmol/g)					4H	Lactose / Galactose (ng/mg)					4I	Free carbohydrates (ug/mg)
Relative expression npsA/mdh	WT MK01					TM (nmol/g)				TV (pmol/g)						GF	OMM	SPF	SPF-abx			SPF	OMM	GF	Abx			SPF	OMM	GF	Abx
GF	1131.24	1223.9	975.47			GF	OMM	SPF	SPF-abx	GF	OMM	SPF	SPF-abx			1	44.7	16.3	32.8			2.64169	2.83568	25.6275	18.914			3.2831	10.7379	78.7945	14.397
OMM	191.84	206.11	182.04			66.3	0	0	94.3	4929.1	10.6	33.2	3697.1			1	46.9	16.6	30.4			2.8586	2.75274	9.21134	16.5688			5.14868	7.39586	57.7114	20.4347
SPF	97.62	89.67	89.72			61.8	0	0	95.6	3197.2	10.3	27.6	3722.1			1	44.4	16.3	25.7			2.27159	1.59887	11.5366	12.0536			4.05602	7.87465	53.0451	21.1924
SPF-abx	2262.86	2064.2	2368.06			72.1	0	0	76.8	3452.2	9	30.5	3118.1		Tukey's multiple comparisons test	Mean Diff,	95,00% CI of diff,	Below threshold?	Summary	Adjusted P Value		3.37794	2.71237	4.86366	11.0484			5.15318	10.802	36.6648	19.0104
						TM (nmol/g)	Tukey's multiple comparisons test	Mean Diff,	95,00% CI of diff,	Below threshold?	Summary	Adjusted P Value			GF vs. OMM	-44.33	-49,39 to -39,28	Yes	****	<0,0001		3.21757	2.40851	6.58643	14.5888			4.16941	7.98491	36.0492	21.9008
							GF vs. OMM	66.73	51,44 to 82,03	Yes	****	<0,0001			GF vs. SPF	-15.4	-20,45 to -10,35	Yes	****	<0,0001		2.75494	2.85702	7.97281	16.0313			4.64582	7.02931	31.4851	23.2415
Dunn's multiple comparisons test	Mean rank diff,	Significant?	Summary	Adjusted P Value			GF vs. SPF	66.73	51,44 to 82,03	Yes	****	<0,0001			GF vs. SPF-abx	-28.63	-33,69 to -23,58	Yes	****	<0,0001		Tukey's multiple comparisons test		Adjusted P Value				Tukey's multiple comparisons test		Adjusted P Value
GF-WT vs. OMM-WT	3	No	ns	>0,9999			GF vs. SPF-abx	-22.17	-37,46 to -6,870	Yes	**	0.0072			OMM vs. SPF	28.93	23,88 to 33,99	Yes	****	<0,0001		SPF vs. OMM		0.999				SPF vs. OMM		0.8531
GF-WT vs. SPF-WT	6	No	ns	0.2492			OMM vs. SPF	0	-15,30 to 15,30	No	ns	>0,9999			OMM vs. SPF-abx	15.7	10,65 to 20,75	Yes	****	<0,0001		SPF vs. GF		0,012 (*)				SPF vs. GF		<0,0001 (****)
GF-WT vs. Abx-WT	-3	No	ns	>0,9999			OMM vs. SPF-abx	-88.9	-104,2 to -73,60	Yes	****	<0,0001			SPF vs. SPF-abx	-13.23	-18,29 to -8,181	Yes	***	0.0001		SPF vs. Abx		0,0003 (***)				SPF vs. Abx		0,0359 (*)
OMM-WT vs. SPF-WT	3	No	ns	>0,9999			SPF vs. SPF-abx	-88.9	-104,2 to -73,60	Yes	****	<0,0001										OMM vs. GF		0,0088 (**)				OMM vs. GF		<0,0001 (****)
OMM-WT vs. Abx-WT	-6	No	ns	0.2492		TV (pmol/g)	Tukey's multiple comparisons test	Mean Diff,	95,00% CI of diff,	Below threshold?	Summary	Adjusted P Value										OMM vs. Abx		0,0002 (***)				OMM vs. Abx		0.1693
SPF-WT vs. Abx-WT	-9	Yes	*	0.0134			GF vs. OMM	3850	2548 to 5151	Yes	****	<0,0001										GF vs. Abx		0.3666				GF vs. Abx		0,0001 (***)
							GF vs. SPF	3829	2528 to 5131	Yes	****	<0,0001
							GF vs. SPF-abx	347.1	-954,4 to 1649	No	ns	0.8278
							OMM vs. SPF	-20.47	-1322 to 1281	No	ns	>0,9999
							OMM vs. SPF-abx	-3502	-4804 to -2201	Yes	***	0.0001
							SPF vs. SPF-abx	-3482	-4784 to -2180	Yes	***	0.0001
4J	Day	PBS								MK01 WT									MK01 sKO
	0	100	100	100	100	100	100	100	100	100	100	100	100	100	100	100	100	100	100	100	100	100	100	100	100	100	100	100
	1	80.2876	81.6164	77.7908	76.377	79.0888	75.1376	79.1772	78.7234	98.2479	101.616	102.154	101.356	101.66	100.184	101.848	101.314	103.091	93.1379	98.818	87.2826	95.6868	98.3857	97.2995	96.9719	100.931	98.4615	97.548
	2									99.1405	102.072	105.192	102.351	103.89	100.414	90.7602	86.2423	91.1028	75.1724	85.9845	73.8152	78.3872	82.8251	84.4517	73.6706	86.0729	79.1941	83.8578
	3									100.959	102.915	106.885	102.622	103.368	98.9411	83.2003	82.0945	83.7093		81.3239						75.4251		74.3768
	4									100.595	100.386	108.385	92.1338	102.419	88.4899	79.1684	79.6715	80.2005
	5									100.298	98.7355	103.385	84.5841	93.0266	80.663
	6									103.57	96.2768	100.692	79.2948	86.5275	77.6703
	Day 1	Dunn's multiple comparisons test	Mean rank diff,	Significant?	Summary	Adjusted P Value	Day 2	Mann Whitney test		Day 3	Mann Whitney test
		PBS vs. MK01 WT	-17.94	Yes	****	<0,0001		P value	<0,0001		P value	0.0091
		PBS vs. MK01 sKO	-9.5	Yes	*	0.0349		Exact or approximate P value?	Exact		Exact or approximate P value?	Exact
		MK01 WT vs. MK01 sKO	8.444	No	ns	0.0618		P value summary	****		P value summary	**
4K	Animal	Day of sacrifice	PBS	MK01 WT	MK01 npsA		Survival poportions	PBS	MK01 WT	MK01 npsA				4L	Day	PBS								MK01 WT									MK01 npsA										Day 1 p.i.	Dunn's multiple comparisons test	Mean rank diff,	Significant?	Summary	Adjusted P Value
	control	1	1				0	100	100	100					1	93538000000	267990000000	17557000000	113320000000	16481000000	22026000000	12061000000	63095000000	0	193103	4.49367e+06	1.62452e+07	2.94872e+06	8.42105e+07	3.34661e+07	1.16393e+08	18531.5	616822430	327543424	392344498	139393939	446351931	216666667	903030303	2.64865e+08	5.12315e+08	3.53846e+08		PBS vs. MK01 WT	-17.94	Yes	****	<0,0001
	control	1	1				1	0							2									4878.05	597087	3.1016e+07	4.4523e+07	5.22059e+07	4.92147e+07	9.33661e+08	23917.5	3.39964e+07	4207317073	4075829384	11033274956	2540322581	5363984674	3580786026	1288515406	2457627119	1286549708	2912087912		PBS vs. MK01 sKO	-9.5	Yes	*	0.0349
	control	1	1				2			70					3									2.40964e+06	1.89542e+06	4.31068e+08	4.70588e+08	3.64865e+08	936416185	2664941785	2084507042	2601626016	6892655367			405333000000	33925049310	4421052632	3655172414	5169340463	3090128755			MK01 WT vs. MK01 sKO	8.444	No	ns	0.0618
	control	1	1				3			10					4									25000000	8.16667e+07	429594272	1426356589	802431611	7186932849				15766000000										Day 2 p.i.	Mann Whitney test
	control	1	1				4		66.6667	0					5									391959799	4.46602e+08	5.59271e+08	164000000000	7407407407	8859060403															P value	<0,0001
	control	1	1				6		66.6667						6									696969697	156250000	7600000000	42222222222	8424657534	106195000000															Exact or approximate P value?	Exact
	control	1	1												Day	PBS (calculated detection limit)								MK01 WT (calculated detection limit)									MK01 npsA (calculated detection limit)											P value summary	****
	control	1	1												1	1230.77	1133.14	1526.72	902.935	445.434	1762.11	1526.72	2380.95	1673.64	689.655	1265.82	1532.57	2564.1	1754.39	1486.99	1481.48	1129.94	3738.32	992.556	956.938	3030.3	1716.74	1666.67	593.472	548.697	1044.39	1049.87	Day 3 p.i.	Mann Whitney test
	MK01 WT	6		0			PBS vs. WT		PBS vs sKO		Survival WT vs. sKO				2									1219.51	970.874	1069.52	1413.43	1470.59	698.08	1273.89	1169.59	1104.97	1219.51	947.867	700.525	806.452	1532.57	873.362	817.996	975.61	1095.89	877.193		P value	0.0002
	MK01 WT	6		0			Log-rank (Mantel-Cox) test		Log-rank (Mantel-Cox) test		Log-rank (Mantel-Cox) test				3									1606.43	1307.19	1941.75	2352.94	1351.35	2312.14	1084.01	829.876	713.012	2259.89			5333.33	788.955	1052.63	2000	1423.49	1538.46			Exact or approximate P value?	Exact
	MK01 WT	6		0			Chi square	16	Chi square	17	Chi square	15.41			4									793.651	1666.67	954.654	3100.78	1215.81	725.953				2919.71											P value summary	***
	MK01 WT	6		0			df	1	df	1	df	1			5									2010.05	3883.5	1215.81	4000	2962.96	2684.56
	MK01 WT	6		0			P value	<0,0001	P value	<0,0001	P value	<0,0001			6									1515.15	1562.5	40000	6349.21	1369.86	3539.82
	MK01 WT	6		0			P value summary	****	P value summary	****	P value summary	****
	MK01 WT	4		1			Are the survival curves sig different?	Yes	Are the survival curves sig different?	Yes	Are the survival curves sig different?	Yes										4M	Day	MK01 WT									MK01 npsA											Mann Whitney Test
	MK01 WT	4		1																			0	8.51574e+10	1.07563e+11	2.68293e+11	8.46797e+10	9.71429e+10	4.53515e+10	3.72093e+09	3.28912e+09	3.98287e+09	1.36821e+10	4.51613e+10	3.18408e+10	5.44153e+10	4.37158e+10	2.8496e+10	7.88274e+09	5.12111e+09	22400000000	6.17801e+09	Day	P value	Mean rank of MK01 WT	Mean rank of MK01 npsA	Mean rank diff.	Mann-Whitney U	q value
	MK01 WT	4		1																			1	40000000000	1.54828e+10	3.07595e+10	7.81609e+09	4.10256e+10	3.77193e+10	1.50186e+09	3.85185e+08	2.41935e+09	8.78505e+10	1.29032e+10	2.2488e+10	6.81818e+10	2.40343e+10	6.91667e+10	2.53107e+09	2.96736e+09	2.57888e+09	4.07311e+09	0	0.277512	11.56	8.6	2.956	31	0.554451
	MK01 npsA	2			1																		2	4.45122e+09	7.76699e+09	2.62032e+10	6.64311e+09	5.44118e+10	1.88482e+09	3.3758e+08	9.35673e+08	2.39548e+09	5.79268e+07	5.82938e+09	5.95447e+09	1.29032e+09	7.27969e+07	1.75546e+08	4.41989e+08	5.93047e+08	4.58537e+09	1.19452e+10	1	0.548962	9.111	10.8	-1.689	37	0.554451
	MK01 npsA	3			1																		3	3.83936e+10	2.93464e+10	4.71845e+10	12000000000	2.16216e+10	4.9711e+10	3.36043e+09	2.61411e+09	4.49438e+09	3.9548e+10			88000000000	1.53846e+10	2.21053e+10	1.88948e+09	3300000000	2.84698e+09		2	0.1333	12.11	8.1	4.011	26	0.538533
	MK01 npsA	3			1																		4	5.47619e+09	6.33333e+09	6.39618e+09	5.27132e+09	1.94529e+09	2.21416e+09				6.42336e+09										3	0.541423	9.778	8.125	1.653	29	0.554451
	MK01 npsA	3			1																		5	4.72362e+10	2.09709e+10	4.86322e+10	8800000000	6.96296e+09	2.18792e+10
	MK01 npsA	3			1																		6	7.57576e+09	31250000000	462000000000	2.60317e+10	6.23288e+09	3.11504e+10
	MK01 npsA	4			1																		Day	MK01 WT (calculated detection limit)									MK01 npsA (calculated detection limit)
	MK01 npsA	2			1																		0	599.7	1120.45	1393.73	1114.21	1904.76	907.029	1328.9	1061.01	856.531	804.829	586.51	995.025	954.654	1092.9	1055.41	1302.93	1384.08	1600	1047.12
	MK01 npsA	2			1																		1	1673.64	689.655	1265.82	1532.57	2564.1	1754.39	1486.99	1481.48	1129.94	3738.32	992.556	956.938	3030.3	1716.74	1666.67	593.472	548.697	1044.39	1049.87
	MK01 npsA	3			1																		2	1219.51	970.874	1069.52	1413.43	1470.59	698.08	1273.89	1169.59	1104.97	1219.51	947.867	700.525	806.452	1532.57	873.362	817.996	975.61	1095.89	877.193
	MK01 npsA	3			1																		3	1606.43	1307.19	1941.75	2352.94	1351.35	2312.14	1084.01	829.876	713.012	2259.89			5333.33	788.955	1052.63	2000	1423.49	1538.46
																							4	793.651	1666.67	954.654	3100.78	1215.81	725.953				2919.71
																							5	2010.05	3883.5	1215.81	4000	2962.96	2684.56
																							6	1515.15	1562.5	40000	6349.21	1369.86	3539.82
																						4N	Day	MK01 WT									MK01 sKO										Mann Whitney Test
																							1	1.96535e-08	1.79526e-06	1.67491e-05	0.000191843	3.03544e-05	0.00185684	0.00899402	0.0353874	4.65279e-06	0.0450825	0.00725275	0.0123221	0.00256167	0.0102103	0.0076034	0.114558	0.0517202	0.0228712	0.0572751	Day 1 p.i.		Day 2 p.i.		Day 3 p.i.
																							2	1.21951e-07	3.85647e-05	0.00100834	0.00569632	0.00127252	0.00130476	0.62167	6.20936e-05	0.0140518	0.0478918	0.315877	0.490629	0.0372581	0.22318	0.0517704	0.509079	0.82822	0.49888	0.714955	Mann Whitney test		Mann Whitney test		Mann Whitney test
																							3	0.000541343	0.000244036	0.016451	0.0708385	0.00670562	0.496821	7.89426	2.22782	1.08606	118.989			314.133	466.023	25.1846	8.26983	8.71658	0.673911		P value	0.0021	P value	0.0015	P value	0.0012
																							4	0.000651151	0.00278285	0.00910457	0.118863	0.0371125	0.144574				0.398655										Exact or approximate P value?	Exact	Exact or approximate P value?	Exact	Exact or approximate P value?	Exact
																							5	0.0715753	0.0705161	0.0874382	31.1118	3.80787	4.0011														P value summary	**	P value summary	**	P value summary	**
																							6	0.014755	0.00745081	0.156275	4.79798	1.20992	4.8537
																						4O	Day	MK01 WT - TM			MK01 WT - TV
																							-3	73.2	54.6	48.5	DL	DL	DL
																							-1	57.8	41.9	50.1	41.4	43.4	75.2
																							1	61.6	52.7	67.1	57.2	35.7	64.7
																							2	DL	DL	DL	DL	DL	DL
																							3	DL	DL	DL	DL	DL	DL
																							4	DL	DL	DL	DL	DL	DL
																							5	DL	DL	DL	DL	DL	DL
																							6	DL	DL	DL	DL	DL	DL

## Sheet: Fig5
Source Data Main Figure 5
5B	PBS			WT			sKO										5C	Fecal CFUs Day 1			Fecal CFUs Day 2			Day 1 calculated detection limit			Day 2 calculated detection limit
	Day 0	Day 1 p.i.	Day 2 p.i.	Day 0	Day 1 p.i.	Day 2 p.i.	Day 0	Day 1 p.i.	Day 2 p.i.	Day1	Dunn's multiple comparisons test	Mean rank diff,	Significant?	Summary	Adjusted P Value			PBS	MK01 WT	MK01 sKO	PBS	MK01 WT	MK01 sKO	PBS	MK01 WT	MK01 sKO	PBS	MK01 WT	MK01 sKO	Day1	Dunn's multiple comparisons test	Mean rank diff,	Significant?	Summary	Adjusted P Value
	100	88.5639	83.5771	100	99.8659	102.727	100	97.7917	95.8333		PBS vs. MK01 WT	-23.92	Yes	****	<0,0001			2210526316	28571.4	520000000	91105121294	2.52023e+06	1183333333	2105.26	1680.67	888.889	698.08	628.931	1311.48		PBS vs. MK01 WT	26.58	Yes	****	<0,0001
	100	88.0539	86.3524	100	101.869	105.654	100	94.913	92.8696		PBS vs. MK01 sKO	-17.38	Yes	***	0.0008			3148148148	1.42857e+06	716723549	1818181818	9.4902e+08	2.59414e+08	925.926	1503.76	1365.19	1333.33	645.161	1687.76		PBS vs. MK01 sKO	10.05	No	ns	0.1032
	100	92.2244	81.412	100	99.4764	95.8518	100	95.3711	94.9885		MK01 WT vs. MK01 sKO	6.533	No	ns	0.4341			4434782609	1.50407e+06	3861003861	727451000000	641221374	1291666667	579.71	813.008	1544.4	724.638	1666.67	1459.85		MK01 WT vs. MK01 sKO	-16.53	Yes	***	0.0007
	100	92.2685	80.102	100	99.1688	96.9642	100	98.0861	95.2951	Day2	Dunn's multiple comparisons test	Mean rank diff,	Significant?	Summary	Adjusted P Value			4388185654	1.04077e+06	2804597701	6183574879	3.81818e+08	8.6755e+08	1687.76	959.233	919.54	2197.8	1176.47	1932.37	Day2	Dunn's multiple comparisons test	Mean rank diff,	Significant?	Summary	Adjusted P Value
	100	85.5159	84.5238	100	97.769	95.2756	100	93.6749	90.0721		PBS vs. MK01 WT	-27.82	Yes	****	<0,0001			203703704	1.0936e+06	249520154	354166667	287500000	1698744770	1234.57	985.222	506.329	1619.43	796.813	2083.33		PBS vs. MK01 WT	23.8	Yes	****	<0,0001
	100	90.7263	83.7989	100	101.244	102.933	100	98.5022	92.3789		PBS vs. MK01 sKO	-13.95	Yes	**	0.01			4439252336	256198	7.53296e+07	2210526316	1.23457e+06	2942779292	934.579	1652.89	753.296	751.88	1315.79	806.452		PBS vs. MK01 sKO	9.45	No	ns	0.125
	100	88.279	83.9235	100	102.726	102.444	100	99.2326	87.7221		MK01 WT vs. MK01 sKO	13.87	Yes	**	0.0059			125633803	27451	9.63855e+07	3148148148	2.16541e+06	3007518797	1126.76	1173.02	803.213	1328.9	902.935	941.176		MK01 WT vs. MK01 sKO	-14.35	Yes	**	0.0038
	100	83.9798	83.0877	100	97.9559	100.281	100	103.545	94.2869									12884000000	171429	104693141	21711899791	3.48684e+07	4609665428	1498.13	945.626	722.022	757.576	444.939	1860.47
	100	81.8584	80.6516	100	100.841	101.135	100	99.301	92.5164									3927272727	13022.1	267716535	18637992832	4.6595e+06	8468468468	1454.55	843.882	1049.87	1194.03	2531.65	1078.17
	100	85.4152	80.8444	100	99.6199	101.351	100	99.5072	93.5036									5804597701	25903.6	150649351	44102564103	8.40183e+07	5254901961	1408.45	1418.44	1038.96	1223.24	1086.96	934.579
	100	92.8361	88.3909	100	102.332	105.471	100	99.3544	94.7991									5256410256	2.39067e+07	9.05882e+07	20983606557	1.42857e+06	520000000	928.074	1166.18	1176.47	1315.79	1333.33	750.469
	100	87.2735	78.3729	100	98.0057	101.614	100	98.6042	99.3246									2725450902	5.74713e+07	293706294	23452768730	1.50407e+06	5.10769e+07	973.236	919.54	1398.6	959.233	782.779	1023.02
				100	94.4801	96.7908	100	99.9569	96.9453										4.0113e+07	167664671		1.04077e+06	3861003861		1129.94	1197.6	2352.94	970.874	1257.86
				100	101.624	101.272	100	99.305	93.8917										4.70046e+07	162244898		1.0936e+06	2804597701		921.659	1020.41	1746.72	682.594	1652.89
				100	102.22	102.726	100	92.0844	95.0748										106481	141007194		NA	3.55372e+08		1063.83	575.54		NA	727.273
5D	K.oxytoca CFUs Feces
	MK01 WT			MK01 sKO			MK01 WT (calculated det. Limit)			MK01 sKO (calculated det. Limit)
	D0	D1	D2	D0	D1	D2	D0	D1	D2	D0	D1	D2
	2539249147	18170731707	2539249147	4577777778	17806041335	4577777778	966.184	1680.67	628.931	1250	888.889	1311.48	Mann Whitney Test	Discovery?	P value	Mean rank of MK01 WT	Mean rank of MK01 delta npsA	Mean rank diff.	Mann-Whitney U	q value
	1406015038	9456066946	1406015038	2857142857	42187500000	2857142857	1538.46	1503.76	645.161	2424.24	1365.19	1687.76	D0	No	0.934887	15.67	15.33	0.3333	110	0.944236
	7032520325	120354000000	7032520325	2702702703	24901185771	2702702703	1459.85	813.008	1666.67	2030.46	1544.4	1459.85	D1	No	0.412376	14.13	16.87	-2.733	92	0.624749
	2781774580	44642857143	2781774580	25747000000	8000000000	25747000000	1346.8	959.233	1176.47	788.955	919.54	1932.37	D2	No	0.061279	12.47	18.53	-6.067	67	0.185676
	6847290640	12566844920	6847290640	6776859504	13164556962	6776859504	3007.52	985.222	796.813	1298.7	506.329	2083.33
	188976378	5489443378	387096774	2278481013	3804143126	4796163070	1687.76	1652.89	1315.79	1762.11	753.296	806.452
	2954822955	5947521866	2541176471	1234042553	1847389558	7176470588	1398.6	1166.18	902.935	1328.9	803.213	941.176
	1463414634	2436781609	6790697674	9.06907e+08	2815884477	4366812227	1970.44	919.54	444.939	3076.92	722.022	1860.47
	5065789474	2090395480	204851752	3645569620	3832020997	7434944238	1587.3	1129.94	2531.65	1762.11	1049.87	1078.17
	2436781609	6912442396	1308411215	4.59144e+08	467532468	2343096234	1632.65	921.659	1086.96	1694.92	1038.96	934.579
	5964010283	409812410	4.87805e+07	4920000000	6176470588	316076294	1282.05	1173.02	1333.33	2285.71	1176.47	750.469
	2084168337	1064814815	613810742	2389380531	12657000000	10426000000	995.025	945.626	782.779	2312.14	1398.6	1023.02
	3361344538	360360360	257861635	3715846995	7844311377	2081784387	1194.03	843.882	970.874	2116.4	1197.6	1257.86
	2563106796	1242603550	107438017	1845238095	3367346939	426426426	982.801	1418.44	682.594	1273.89	1020.41	1652.89
	6.68693e+08	3670886076	4000000000	7.58865e+08	1.89911e+09	360784314	1234.57	1063.83	1183.43	1186.94	575.54	727.273
5E	MK01 WT Day 1	MK01 delta npsA Day1	MK01 WT Day 2	MK01 delta npsA Day2					5F	Fecal TM (MK01 WT)				Fecal TV (MK01 WT)				5G	Correlation					5H	Colon length									5I	Proximal Colon Scores		Inflammatory Cells		Erosion		Hyperplasia		Goblet Cells		Area Involved
	1.57239e-06	0.0292036	0.00099251	0.258495	WT day 1 vs day 2	Wilcoxon matched-pairs signed rank test				Day -1	D0	Day 1	Day 2	Day -1	D0	Day 1	Day 2		Mouse	TM Day1 pi	CFUs Day 1	Pearson r			control	MK01 WT	MK01 delta npsA	Dunn's multiple comparisons test	Mean rank diff,	Significant?	Summary	Adjusted P Value			MK01 WT	MK01 sKO	MK01 WT	MK01 sKO	MK01 WT	MK01 sKO	MK01 WT	MK01 sKO	MK01 WT	MK01 sKO	MK01 WT	MK01 sKO
	0.000151075	0.016989	0.674971	0.090795		P value	0.0085			24.9	NA	66.8	1	68.8	NA	57	1		1	66.8	28571.4	r	-0.5557		6.4	9.8	8	control vs. MK01 WT	-20.55	Yes	****	<0,0001			4	6	0	1	0	0	1	2	1	1	2	2
	1.2497e-05	0.155053	0.0911795	0.477917		Exact or approximate P value?	Exact			16.2	NA	56.8	1	274.3	NA	83.2	31.3		2	56.8	1.42857e+06	95% confidence interval	-0,8313 to -0,06078		8.2	9	8.6	control vs. MK01 delta npsA	-9.067	No	ns	0.151			3	8	0	1	0	2	1	2	1	1	1	2
	2.33132e-05	0.350575	0.137257	0.0336952		P value summary	**			23	NA	49.3	1	188.7	NA	85.5	1		3	49.3	1.50407e+06	R squared	0.3088		7.8	8.6	8	MK01 WT vs. MK01 delta npsA	11.48	Yes	*	0.0294			2	5	0	0	0	1	1	1	0	1	1	2
	8.70223e-05	0.0189539	0.0419874	0.250668	sKO day 1 vs day 2	Wilcoxon matched-pairs signed rank test				35.9	NA	53	1	115.4	NA	30.9	1		4	53	1.04077e+06				8.3	9.4	8.1								4	5	0	0	0	1	2	1	1	1	1	2
	4.66711e-05	0.019802	0.0031893	0.613569		P value	0.0009			40.2	NA	45.7	1	202	NA	108.4	48.1		5	45.7	1.0936e+06	P value			7.5	8.6	7.6								2		0		0		1		0		1
	0.00401961	0.0521739	0.00085213	0.41908		Exact or approximate P value?	Exact			NA	1	75.3	1	NA	1	1	1		6	75.3	256198	P (two-tailed)	0.0315		6.9	9.2	7.8
	0.0235849	0.0371795	0.00513473	1.05561		P value summary	***			NA	1	130.5	1	NA	3.2	2.7	1		7	130.5	27451	P value summary	*		6.3	8.8	6.7								Mann Whitney test
	0.0191892	0.069863	0.0227457	1.13901						NA	1	79.1	1	NA	2.8	1	1		8	79.1	171429	Significant? (alpha = 0.05)	Yes		6.6	7.8	6.7								P value	0.0079
	0.0068	0.322222	0.064214	2.24272						NA	1	14.9	1	NA	1	1	1		9	14.9	13022.1				7.8	8.3	8.1								Exact or approximate P value?	Exact
	6.69843e-05	0.0146667	0.0292857	1.64517						NA	3.6	10.3	1	NA	1	3.1	1		10	10.3	25903.6	Number of XY Pairs	15		7.7	8.5	7.2								P value summary	**
	0.000160994	0.0232051	0.00245037	0.004899						NA	6.3	7.5	1	NA	25.8	1	1		11	7.5	2.39067e+07				7.6	8	8
	3.61364e-05	0.021374	0.00403615	1.85466						NA	1	8	1	NA	1	1	1		12	8	5.74713e+07				7.2	9.1	8.3
	2.08462e-05	0.0481818	0.0101789	6.57698						NA	1	3.6	1	NA	4.8	6.1	1		13	3.6	4.0113e+07					9.2	8.7
	2.9007e-05	0.0196	NA	0.984998						NA	1.9	7	1	NA	3.7	4.9	1		14	7	4.70046e+07					9.8	8.7
	Mann Whitney test		Mann Whitney test							NA	3.7	11.5	1	NA	1	1	1		15	11.5	106481					NA	9.7
	P value	<0,0001	P value	0.0001
	Exact or approximate P value?	Exact	Exact or approximate P value?	Exact
	P value summary	****	P value summary	***
5J	cecum content			calculated det. Limit			cecum tissue			calculated det. Limit			colon content			calculated det. Limit			colon tissue			calculated det. Limit				5K	SI content			calculated det. Limit			SI tissue			calculated det. Limit
	PBS	MK01 WT	MK01 sKO	PBS	MK01 WT	MK01 sKO	PBS	MK01 WT	MK01 sKO	PBS	MK01 WT	MK01 sKO	PBS	MK01 WT	MK01 sKO	PBS	MK01 WT	MK01 sKO	PBS	MK01 WT	MK01 sKO	PBS	MK01 WT	MK01 sKO			PBS	MK01 WT	MK01 sKO	PBS	MK01 WT	MK01 sKO	PBS	MK01 WT	MK01 sKO	PBS	MK01 WT	MK01 sKO
	162393000000	1.36066e+07	2848722986	1555.21	3267.97	388.199	2.47229e+06	15372.8	413290	643.087	812.018	1023.54	1.4881e+07	1.06081e+07	148005148	2030.46	1453.49	910.332	147162	19522.8	216131	1269.84	1489.2	1193.32			1112903	89260.1	13654.6	390.016	289.855	361.533	78465.1	12158.1	0	668.449	1023.54	918.695
	188540000000	5.70138e+07	1924882629	1325.38	1493.65	195.122	3.27471e+06	67039.1	63067.4	822.707	703.235	1032.52	2.34834e+07	6.81818e+07	1228571429	3891.05	1836.55	660.066	525263	35408.3	297533	1913.88	1813.24	1766.78			613238	64724.9	198095	314.663	271.003	276.472	47169.8	0	0	746.269	707.214	709.723
	153257000000	5.36053e+06	3100436681	564.016	3809.52	253.839	2.00882e+06	23432.1	1.08864e+06	942.951	988.142	1407.46	7.95739e+08	12500000	9.43396e+08	4201.68	649.14	905.797	215495	3327.79	3.07229e+06	3091.19	1563.72	1137.66			74640.8	27540.7	149963	389.257	268.853	318.827	13103	0	0	918.274	929.8	632.711
	7983193277	7.45614e+07	3.10777e+07	743.218	277.2	566.733	638493	49413.7	48148.1	584.112	896.459	759.301	2.88462e+08	3.40212e+07	1015067407	1031.46	1078.75	914.077	261270	14070.4	111343	284.495	1663.89	1455.6			1.17468e+06	63332.6	3564	207.49	224.77	303.859	42744.7	0	3025.72	843.882	775.494	940.734
	266827000000	1.14833e+07	184000000	1420.45	248.756	3284.07	4.43371e+06	609511	73442.1	717.875	1115.45	1022.49	3282674772	1843971631	2627589692	1598.72	608.643	489.836	994518	606607	26757.9	1355.93	1306.34	1302.08			291986	8260.87	77693	322.581	144.217	221.141	552.486	0	0	997.506	884.173	982.318
	706837000000	1.03042e+07	1624605678	1397.62	270.416	257.301	1.83259e+07	74184	670827	784.314	962.464	2022.24	7531865585	1.9244e+07	2553485162	550.964	991.572	1183.43	617560	29607.3	1.36223e+06	1150.09	1736.11	1500.38			151702	5691.06	464396	194.666	288.809	253.936	581.058	0	821.355	928.074	1274.7	821.355
	867347000000	7.39857e+08	3315649867	3891.05	381.825	836.82	3.52088e+06	286554	2.45776e+06	978.474	1088.14	1074.11	3425774878	1009055627	12022471910	1373.63	997.506	1536.1	271003	279097	286436	1369.86	1715.27	1534.92			143783	18013.2	62764	254.939	231.241	590.842	12564.7	0	4911.59	1427.55	929.8	1416.43
	350617000000	9.54861e+07	4372294372	244.409	617.475	456.308	2.73469e+07	269523	5.55556e+06	1234.57	750.751	1913.88	8654848801	2.90948e+06	1554307116	884.564	707.464	1507.16	796140	71525	299177	1252.35	1071.24	1165.5			2543891	899.078	50152	227.609	374.462	482.276	35294.1	667.111	8959.68	1554	902.12	1100.72
	2057610000000	2.05841e+08	4.63576e+08	816.327	298.24	300.03	4.23764e+06	98409.5	261506	1251.56	1297.86	2024.29	9479166667	796881767	3.90033e+08	385.356	887.705	1246.11	462789	75569.4	228775	2484.47	1353.18	1706.48			1.52484e+08	7942.24	119149	189.394	328.677	418.498	90180.4	0	1236.09	1534.92	962.001	971.817
	675000000000	77616078	9.52381e+07	520.156	582.242	462.963	9806695	986708	40666.7	1923.08	2055.5	1443	4050000000	20388350	2.35798e+06	410.678	539.811	589.971	17001546	191348	25573.8	2217.29	2442	1563.72			1.07203e+07	7188.28	130511	443.951	137.741	113.475	110294	1883.24	8220.79	2306.81	1851.85	1623.38
	179000000000	1.51168e+07	3300000000	625	510.856	496.278	9959112	341759	12049550	1222.49	1705.03	3913.89	848000000	723847	384000000	292.826	742.115	892.857	5980449	594383	668258	4784.69	3333.33	1702.13			2613105	67378.8	19168.2	1277.14	141.593	208.117	6716.42	2661.34	0	869.565	2173.91	1194.74
	2820000000	4002163	273000000	705.467	819.672	795.229	6901961	2685285	6359507	2038.74	3883.5	2453.99	1030000000	38496377	872000000	977.995	1242.24	573.888	8630137	55555.6	530035	3472.22	2430.13	2785.52			237000000	2231.79	24585.6	137.363	178.571	139.958	2479339	4331.35	2982.29	1092.3	1517.45	1036.81
		1779603	4188349		241.4	553.25		110048	1555783		1355.01	1102.54		2712886	213000000		437.637	361.011		178545	820312		2472.19	4319.65				7090.1	271804		112.74	156.067		5643.34	2000.67		1348.62	2285.71
		1845185	351000000		283.889	335.008		80971.7	6350026		2141.33	1655.63		1869159	737000000		858.369	241.255		392422	566038		3367	3891.05				2893.66	46270.9		170.94	131.622		0	0		1251.56	1324.5
		NA	470000000		NA	429.185		NA	2685285		NA	1877.93		NA	264000000		NA	242.277		NA	1772832		NA	2111.93				NA	49814.5		NA	94.7418		NA	1636.66		NA	1549.19
	Dunn's multiple comparisons test	Mean rank diff,	Significant?	Summary	Adjusted P Value		Dunn's multiple comparisons test	Mean rank diff,	Significant?	Summary	Adjusted P Value		Dunn's multiple comparisons test	Mean rank diff,	Significant?	Summary		Adjusted P Value	Dunn's multiple comparisons test	Mean rank diff,	Significant?	Summary	Adjusted P Value				Dunn's multiple comparisons test	Mean rank diff,	Significant?	Summary	Adjusted P Value		Dunn's multiple comparisons test	Mean rank diff,	Significant?	Summary	Adjusted P Value
	PBS vs. MK01 WT	25.73	Yes	****	<0,0001		PBS vs. MK01 WT	19.17	Yes	****	<0,0001		PBS vs. MK01 WT	16.3	Yes	**		0.0016	PBS vs. MK01 WT	15.26	Yes	**	0.0036				control vs. MK01 WT	23.45	Yes	****	<0,0001		control vs. MK01 WT	17.96	Yes	***	0.0003
	PBS vs. MK01 sKO	14.48	Yes	**	0.0054		PBS vs. MK01 sKO	11.31	Yes	*	0.0418		PBS vs. MK01 sKO	4.15	No	ns		>0,9999	PBS vs. MK01 sKO	4.433	No	ns	>0,9999				control vs. MK01 delta npsA	14.1	Yes	**	0.0071		control vs. MK01 delta npsA	15.35	Yes	**	0.0022
	MK01 WT vs. MK01 sKO	-11.24	Yes	*	0.0347		MK01 WT vs. MK01 sKO	-7.857	No	ns	0.2261		MK01 WT vs. MK01 sKO	-12.15	Yes	*		0.0191	MK01 WT vs. MK01 sKO	-10.83	Yes	*	0.045				MK01 WT vs. MK01 delta npsA	-9.352	No	ns	0.1069		MK01 WT vs. MK01 delta npsA	-2.614	No	ns	>0,9999
5L	Spleen			calculated detection limit				Liver			calculated detection limit				MLN			calculated detection limit
	PBS	MK01 WT	MK01 sKO	PBS	MK01 WT	MK01 sKO		PBS	MK01 WT	MK01 sKO	PBS	MK01 WT	MK01 sKO		PBS	MK01 WT	MK01 sKO	PBS	MK01 WT	MK01 sKO
	22004.9	0	2903.6	1293.1	1041.67	1428.57		3561.54	0	0	287.439	229.095	261.952		291304	0	0	4958.68	4301.08	6122.45
	25951.6	0	2930.4	1284.8	1156.07	150.565		1921.99	0	0	236.658	216.053	237.079		405594	0	0	3141.36	3715.17	3007.52
	0	0	0	2242.99	907.029	146.52		420.61	0	0	258.498	341.763	231.642		53691.3	0	0	5970.15	4580.15	5128.21
	15070	0	0	732.154	1428.57	1206.03		707.965	0	0	167.504	186.237	311.575		10050.3	0	0	3908.79	3191.49	4000
	74840.8	0	0	971.66	1348.31	787.919		3751.71	657.678	0	221.361	285.225	277.277		2.11765e+06	0	83333.3	1736.61	4166.67	6000
	15797.8	0	0	658.617	1269.84	1359		2739.73	0	251.857	142.98	155.848	222.692		176471	0	61855.7	3053.44	3614.46	2790.7
	27027	0	0	905.66	1415.09	1486.99		2600.78	0	1560.67	302.435	329.87	270.526		2.52336e+06	91370.6	11494.3	8823.53	5172.41	8000
	33472.8	0	0	219.539	1209.68	1910.83		9872.24	0	531.279	439.367	232.964	252.366		627451	88652.5	13605.4	2277.04	4705.88	4938.27
	77801.6	4926.11	0	625	1162.79	1583.11		7342.47	338.983	0	194.477	204.457	504.796		1.58333e+06	31152.6	78571.4	7741.94	5063.29	5714.29
	0	0	0	1120.45	1683.03	1132.08		280.899	0	16136.3	209.996	233.863	294.334		869565	40322.6	0	8163.27	5479.45	4095.56
	0	0	0	1149.43	1038.06	1954.4		512.361	443.853	0	188.288	327.869	258.967		180645	56074.8	177143	8000	5309.73	4081.63
	0	0	0	1348.31	1583.11	1793.72		822.03	0	769.329	247.924	225.657	235.544		91370.6	0	9478.67	4000	7894.74	5000
		0	0		1799.1	1632.65			0	685.636		195.771	281.413			0	27027		6315.79	57142.9
		2469.14	0		1892.74	1202.4			0	0		273	333.333			0	129032		2325.58	6741.57
		NA	0		NA	1203.61				12060.1		NA	208.095				140704		NA	4780.88
	Dunn's multiple comparisons test	Mean rank diff,	Significant?	Summary	Adjusted P Value			Dunn's multiple comparisons test	Mean rank diff,	Significant?	Summary	Adjusted P Value			Dunn's multiple comparisons test	Mean rank diff,	Significant?	Summary	Adjusted P Value
	PBS vs. MK01 WT	12.64	Yes	**	0.0025			PBS vs. MK01 WT	18.68	Yes	****	<0,0001			PBS vs. MK01 WT	19.85	Yes	****	<0,0001
	PBS vs. MK01 sKO	12.8	Yes	**	0.0018			PBS vs. MK01 sKO	11.95	Yes	*	0.0199			PBS vs. MK01 sKO	14.84	Yes	**	0.0033
	MK01 WT vs. MK01 sKO	0.1571	No	ns	>0,9999			MK01 WT vs. MK01 sKO	-6.729	No	ns	0.3337			MK01 WT vs. MK01 sKO	-5.01	No	ns	0.7524

## Sheet: Fig6
Source Data Main Figure 6
6B
	Day	PBS												WT													sKO
	0	100	100	100	100	100	100	100	100	100	100	100	100	100	100	100	100	100	100	100	100	100	100	100	100	100	100	100	100	100	100	100	100	100	100	100	100	100
	1	103.008	100.392	100.805	100.045	98.0974	102.823	102.121	102.341	101.442	106.133	102.143	99.7998	99.3205	98.1516	99.0099	98.5993	99.3955	103.619	99.1304	101.887	102.104	101.508	100.765	104.371	104.498	97.6326	97.9215	100.17	96.1248	98.7296	102.473	101.885	106.32	101.653	99.3865	103.001	103.726
	2	103.579	99.2654	100.71	100.771	100.038	102.139	98.8773	102.537	102.787	103.778	104.048	103.203	100.453	99.6303	99.0099	98.1491	97.8338	101.021	100.957	102.877	103.874	101.188	101.081	101.375	101.866	98.2025	100.323	101.491	99.9497	98.8203	105.366	100	104.767	102.933	100.562	103.483	104.055
	3	103.786	102.791	100.947	100.907	97.2603	102.139	100.915	105.854	102.931	97.8901	105.952	101.051	103.737	99.2606	99.3069	100.65	98.2872	102.181	101.478	101.462	102.822	102.194	100.675	101.866	103.158	99.5616	101.109	100.937	101.862	98.412	104.293	99.7593	105.785	103.68	102.045	103.805	103.562
	4	96.7842	99.4613	95.646	90.7895	88.6606	95.2524	92.2661	104.39	101.442	89.9902	104.714	97.047	103.341	99.7689	99.0099	98.9995	98.0856	105.754	103.87	99.6698	103.826	102.605	101.261	99.7544	103.923	98.071	100.508	97.3595	99.7484	98.775	105.18	100	101.928	105.76	99.4376	102.144	103.562
	5	91.4938	87.4633	92.0019	90.1543	82.1157	84.9872	84.948	94.1463	93.2244	79.5388	95.619	85.0851	101.019	101.34	94.901	96.3482	98.9421	101.16	102.913	91.8396	101.53	101.737	102.206	94.8428	104.163	95.0899	99.5843	89.2249	100.101	95.6443	102.893	96.8311	98.9288	94.8267	98.9264	93.2476	104.493
	6	84.5954	82.0274	87.8845	84.3013	77.2451	79.0419	79.5426	86.3415	71.6002	76.1531	86.8095	87.5375	99.1506	104.76	100.693	86.6433	100.453	97.355	105.304	86.3208	107.221	96.9378	103.557	93.0747	105.55	86.5848	95.7968	83.3901	103.07	93.1942	103.546	97.152	90.6267	88.64	101.994	89.0139	105.26
	Day1					Day2					Day3					Day4					Day5					Day6
	Dunn's multiple comparisons test	Mean rank diff,	Significant?	Summary	Adjusted P Value	Dunn's multiple comparisons test	Mean rank diff,	Significant?	Summary	Adjusted P Value	Dunn's multiple comparisons test	Mean rank diff,	Significant?	Summary	Adjusted P Value	Dunn's multiple comparisons test	Mean rank diff,	Significant?	Summary	Adjusted P Value	Dunn's multiple comparisons test	Mean rank diff,	Significant?	Summary	Adjusted P Value	Dunn's multiple comparisons test	Mean rank diff,	Significant?	Summary	Adjusted P Value
	PBS vs. MK01 WT	3.423	No	ns	>0,9999	PBS vs. MK01 WT	5.25	No	ns	0.677	PBS vs. MK01 WT	2.577	No	ns	>0,9999	PBS vs. MK01 WT	-11.24	Yes	*	0.0285	PBS vs. MK01 WT	-18.55	Yes	****	<0,0001	PBS vs. MK01 WT	-18.71	Yes	****	<0,0001
	PBS vs. MK01 sKO	4	No	ns	>0,9999	PBS vs. MK01 sKO	1.25	No	ns	>0,9999	PBS vs. MK01 sKO	-1.25	No	ns	>0,9999	PBS vs. MK01 sKO	-9.667	No	ns	0.0861	PBS vs. MK01 sKO	-14.33	Yes	**	0.0035	PBS vs. MK01 sKO	-14.17	Yes	**	0.004
	MK01 WT vs. MK01 sKO	0.5769	No	ns	>0,9999	MK01 WT vs. MK01 sKO	-4	No	ns	>0,9999	MK01 WT vs. MK01 sKO	-3.827	No	ns	>0,9999	MK01 WT vs. MK01 sKO	1.571	No	ns	>0,9999	MK01 WT vs. MK01 sKO	4.218	No	ns	0.9911	MK01 WT vs. MK01 sKO	4.538	No	ns	0.8848
6C
	Day	PBS												MK01 WT													MK01 sKO
	0	0	0	0	0	0	0	0	0	0	0	0	0	0	0	0	0	0	0	0	0	0	0	0	0	0	0	0	0	0	0	0	0	0	0	0	0	0
	1	2292.26	11522.6	2203.86	7065.22	16666.7	26500	27933	6436.78	39622.6	6.54064e+06	19000	17575.8	4938.27	0	0	0	2222.22	0	0	0	3773.58	0	0	0	985.222	0	0	0	0	2000	2850.36	5347.59	985.222	1418.44	0	1415.93	1716.74
	2	815642	20307.7	91428.6	153846	1.73585e+06	9.62963e+06	1.5012e+06	3.35135e+07	2.25641e+06	1.23232e+07	4.59574e+06	1.16643e+06	1328.9	0	0	0	0	11501.6	4460.97	3463.2	3200	1159.42	1025.64	4010.03	0	4.11765e+06	0	25082.5	4724.41	55255.3	1152.74	271318	1063.83	0	3571.43	2272.73	0
	3	5.12077e+07	6000000	8.29091e+06	8.89571e+06	25000000	2.72494e+07	4.06417e+07	3.8914e+07	1.73585e+06	9.62963e+06	1.5012e+06	3.35135e+07	0	0	0	0	0	1126.76	0	5442.18	89969.6	24914.7	0	145946	1152.74	5.50562e+07	3191.49	31316.7	1673.64	14925.4	0	2469.14	0	959.233	1277.96	0	0
	4	7.61134e+08	2.7561e+07	8.3237e+07	1.57143e+07	2090909091	140384615	1365853659	3782383420	25000000	2.72494e+07	4.06417e+07	3.8914e+07	0	0	0	1186.94	0	0	0	1600	6315.79	0	0	0	0	4.12556e+07	5.63536e+07	116179	168889	23970	0	0	1895.73	0	0	0	0
	5	10507462687	2745098039	11941747573	5.5615e+08	4453781513	6537530266	8541666667	1647727273	3.38983e+07	263708399	3.96313e+07	323076923	0	0	0	0	0	54961.8	0	14173.2	30522.1	0	0	390868	208980	80000000	1.35686e+08	1.12469e+06	3.23529e+06	13397.1	22714.7	0	525316	0	1234.57	0	0
	6	144144000000	48341232227	500000000000	27586206897	6266666667	49677419355	4879356568	5031446541	6266666667	49677419355	4879356568	5031446541	0	0	0	0	1002.51	663.35	0	0	25316.5	31831.8	0	37061.8	4411.76	3.80952e+06	64062.5	2.92857e+06	61904.8	28985.5	47619	0	0	2259.89	0	0	1156.07
	Day	PBS (calculated detection limit)												MK01 WT (calculated detection limit)													MK01 sKO (calculated detection limit)
	0	1826.48	1481.48	1860.47	1152.74	1709.4	1246.11	1509.43	1269.84	3333.33	1250	1111.11	890.869	1351.35	1302.93	1120.45	1089.92	884.956	1612.9	1515.15	1052.63	1388.89	1204.82	1449.28	744.879	1470.59	731.261	784.314	715.564	701.754	1393.73	1286.17	1179.94	1114.21	1002.51	1465.2	1098.9	886.918
	1	1146.13	1646.09	1101.93	1086.96	1257.86	756.144	1000	1212.12	1746.72	3149.61	1515.15	1520.91	4938.27	1194.03	1413.43	1470.59	2222.22	911.162	2515.72	1219.51	3773.58	4040.4	1369.86	943.396	985.222	1257.86	1486.99	1379.31	1626.02	2000	2850.36	1159.42	985.222	1418.44	2173.91	1415.93	1716.74
	2	2234.64	1230.77	1142.86	992.556	1025.64	1346.8	1702.13	568.99	1123.6	1149.43	954.654	719.424	1328.9	963.855	3200	1408.45	1365.19	1556.42	4460.97	1337.79	1346.8	733.945	1025.64	1324.5	1257.86	1470.59	1923.08	1320.13	1574.8	1201.2	1152.74	1066.67	1063.83	840.336	713.012	2272.73	1459.85
	3	1932.37	1538.46	1454.55	1226.99	1114.21	800	945.626	1403.51	1739.13	1666.67	1033.59	753.296	2051.28	1201.2	2173.91	1612.9	1818.18	1101.93	134.228	1632.65	1550.39	1063.83	1980.2	1000	1152.74	2247.19	1063.83	1423.49	1673.64	2985.07	1047.12	892.857	1136.36	959.233	1277.96	1038.96	1005.03
	4	1619.43	2439.02	2312.14	952.381	637.959	718.133	932.401	1307.19	1159.42	990.099	1000	1754.39	973.236	1047.12	1418.44	1186.94	1612.9	1047.12	921.659	1600	1186.94	772.201	1509.43	842.105	1503.76	1793.72	1104.97	779.727	888.889	1498.13	884.956	757.576	1895.73	871.46	1234.57	1568.63	2185.79
	5	1194.03	3921.57	1941.75	2139.04	917.431	1047.12	1159.42	1355.93	1246.11	1574.8	1286.17	1619.43	9090.91	2072.54	4819.28	1374.57	1652.89	545.703	650.407	1133.14	1002.51	1179.94	1162.79	1010.1	1212.12	2666.67	1568.63	977.995	1960.78	1913.88	932.401	970.874	894.855	1337.79	1234.57	1746.72	1242.24
	6	3603.6	1895.73	40000	1149.43	1333.33	1290.32	1072.39	1257.86	1098.9	2547.77	613.497	1108.03	3200	2614.38	2312.14	3361.34	1002.51	663.35	667.78	1197.6	1104.97	1120.45	992.556	1277.96	1078.17	1904.76	3125	14285.7	4761.9	2898.55	1069.52	1052.63	2234.64	1238.39	1044.39	1520.91	1156.07
	Day 1					Day 2					Day 3					Day 4					Day 5					Day 6
	Dunn's multiple comparisons test	Mean rank diff,	Significant?	Summary	Adjusted P Value	Dunn's multiple comparisons test	Mean rank diff,	Significant?	Summary	Adjusted P Value	Dunn's multiple comparisons test	Mean rank diff,	Significant?	Summary	Adjusted P Value	Dunn's multiple comparisons test	Mean rank diff,	Significant?	Summary	Adjusted P Value	Dunn's multiple comparisons test	Mean rank diff,	Significant?	Summary	Adjusted P Value	Dunn's multiple comparisons test	Mean rank diff,	Significant?	Summary	Adjusted P Value
	PBS vs. MK01 WT	18.4	Yes	****	<0,0001	PBS vs. MK01 WT	19.08	Yes	****	<0,0001	PBS vs. MK01 WT	21.5	Yes	****	<0,0001	PBS vs. MK01 WT	20.15	Yes	****	<0,0001	PBS vs. MK01 WT	20.1	Yes	****	<0,0001	PBS vs. MK01 WT	19.92	Yes	****	<0,0001
	PBS vs. MK01 sKO	14.5	Yes	**	0.0019	PBS vs. MK01 sKO	16.58	Yes	***	0.0005	PBS vs. MK01 sKO	18.7	Yes	****	<0,0001	PBS vs. MK01 sKO	15.17	Yes	**	0.001	PBS vs. MK01 sKO	16.25	Yes	***	0.0005	PBS vs. MK01 sKO	16.96	Yes	***	0.0003
	MK01 WT vs. MK01 sKO	-3.897	No	ns	>0,9999	MK01 WT vs. MK01 sKO	-2.5	No	ns	>0,9999	MK01 WT vs. MK01 sKO	-2.8	No	ns	>0,9999	MK01 WT vs. MK01 sKO	-4.987	No	ns	0.6901	MK01 WT vs. MK01 sKO	-3.853	No	ns	>0,9999	MK01 WT vs. MK01 sKO	-2.965	No	ns	>0,9999
6D
	Day	WT													sKO
	-4	100	100	100	100	100	100	100	100	100	100	100	100	100	100	100	100	100	100	100	100	100	100	100	100	100
	-3	1.49296e+07	2.8866e+07	4.45141e+06	8.48315e+07	64137931	2.76169e+07	7.46377e+07	5.13966e+07	2.31902e+08	1.99475e+08	9.09474e+07	4.34783e+07	5.07463e+08	3.72727e+07	1.64319e+07	17257319	7.81651e+07	1.09453e+07	5.88235e+07	2.30769e+07	2.92683e+07	1.60231e+08	8.58859e+07	8.75536e+07	4.94545e+07
	1	1424242424	1886435331	1525316456	5.26912e+07	3.07692e+07	448669202	260273973	415094340	235988201	579088472	250996016	198347107	641744548	592346090	8.61878e+07	4.17112e+07	163809524	2.3662e+07	592885375	243902439	1828571429	154216867	184615385	101670644	267409471
	1	4.32432e+08	1.9544e+08	2.35294e+08	5.3406e+08	1.9469e+08	1050359712	285714286	344370861	411594203	219931271	828282828	296577947	443298969	1.24314e+08	1.01961e+08	3.9356e+08	1157894737	3.48432e+08	327044025	226579521	306569343	977777778	840425532	213279678	395061728
	2	646153846	498498498	239130435	516129032	836363636	220000000	4.22857e+08	2.69231e+08	9503105590	255421687	4285714286	438538206	649842271	6516853933	122340426	448398577	953974895	447761194	349726776	3.36449e+08	6.00791e+08	476821192	2961672474	2434210526	3859649123
	3	3282051282	312312312	1043478261	2419354839	745454545	319488818	401486989	268398268	203319502	301369863	676767677	327160494	604878049	808988764	1085106383	3985765125	5271966527	1059701493	584856397	646080760	336898396	558558559	277310924	378947368	460358056
	4	2090909091	435233161	771084337	350515464	628099174	167567568	324742268	256000000	388625592	827272727	2195121951	666666667	400000000	680000000	2588235294	1095354523	598039216	631578947	602316602	191111111	1351351351	1106060606	457399103	485549133	1106666667
	5	512000000	1084967320	136416185	352941176	491228070	2.54453e+08	5.67442e+08	4.17323e+08	683544304	858858859	780058651	598360656	522058824	750000000	6571428571	1500000000	550724638	734082397	5.75488e+08	487534626	2.78431e+08	506024096	363636364	710144928	208121827
	6	476635514	178723404	346846847	120000000	276315789	3478260870	307210031	409448819	377551020	6.37874e+08	9.03846e+08	7.5576e+08	6.89266e+08	1726618705	195604396	746987952	803858521	219689119	243767313	226804124	712871287	1864406780	6223564955	4372990354	8309859155
6E	Day	WT													sKO												Mann Whitney test
	1	1.14198e-05	5.1167e-07	4.25e-07	1.8724e-07	1.1414e-05	9.5205e-08	3.5e-07	2.9038e-07	9.1682e-06	4.5469e-07	1.2073e-07	3.3718e-07	2.2225e-06	8.0441e-07	9.8077e-07	2.5409e-07	8.6364e-08	5.74e-06	8.7155e-06	2.3601e-05	3.2137e-06	1.4507e-06	1.1899e-07	6.6388e-06	4.3455e-06	1	P value	0.405904
	2	2.05664e-06	2.006e-07	4.1818e-07	1.9375e-07	1.1957e-07	5.228e-05	1.055e-05	1.2863e-05	3.3673e-07	4.5392e-06	2.3932e-07	9.1441e-06	1.5388e-07	0.00063185	8.1739e-07	5.5938e-05	4.9523e-06	0.0001234	3.2961e-06	0.00080642	1.7707e-06	2.0972e-07	1.2059e-06	9.3366e-07	2.5909e-08	2	P value	0.225414
	3	3.04688e-08	3.2019e-07	9.5833e-08	4.1333e-08	1.3415e-07	3.5268e-06	2.4907e-07	2.0276e-05	0.0004425	8.2671e-05	1.4776e-07	0.0004461	1.9057e-06	0.0680556	2.9412e-06	7.8571e-06	3.1746e-07	1.4085e-05	1.7098e-07	3.8217e-06	2.9683e-07	1.7173e-06	4.6084e-06	2.6389e-07	2.1722e-07	3	P value	0.469594
	4	4.78261e-08	2.2976e-07	1.2969e-07	3.3863e-06	1.5921e-07	5.9677e-07	3.0794e-07	6.25e-06	1.6252e-05	1.2088e-07	4.5556e-08	1.5e-07	2.5e-07	0.06067	0.021773	0.00010607	0.0002824	3.7953e-05	1.6603e-07	5.2326e-07	1.4028e-06	9.0411e-08	2.1863e-07	2.0595e-07	9.0361e-08	4	P value	0.136614
	5	1.95313e-07	9.2169e-08	7.3305e-07	2.8333e-07	2.0357e-07	0.000216	1.7623e-07	3.3962e-05	4.4653e-05	1.1643e-07	1.282e-07	0.00065323	0.0004003	0.106667	0.0206479	0.0007498	0.00587461	1.825e-05	3.947e-05	2.0511e-07	0.0018867	1.9762e-07	3.3951e-06	1.4082e-07	4.8049e-07	5	P value	0.07684
	6	2.09804e-07	5.5952e-07	2.8831e-07	8.3333e-07	3.6281e-06	1.9071e-07	3.2551e-07	2.4423e-07	6.7054e-05	4.9903e-05	1.1064e-07	4.9039e-05	6.4007e-06	0.00220635	0.00032751	0.00392051	7.701e-05	0.00013194	0.00019535	4.4091e-07	1.4028e-07	1.2121e-06	1.6068e-08	2.2868e-08	1.3912e-07	6	P value	0.405904
	Day	WT (calculated detection limit)													sKO (calculated detection limit)
	1	4938.27	1194.03	1413.43	1470.59	2222.22	911.162	2515.72	1219.51	3773.58	4040.4	1369.86	943.396	985.222	1257.86	1486.99	1379.31	1626.02	2000	2850.36	1159.42	985.222	1418.44	2173.91	1415.93	1716.74
	2	1328.9	963.855	3200	1408.45	1365.19	1556.42	4460.97	1337.79	1346.8	733.945	1025.64	1324.5	1257.86	1470.59	1923.08	1320.13	1574.8	1201.2	1152.74	1066.67	1063.83	840.336	713.012	2272.73	1459.85
	3	2051.28	1201.2	2173.91	1612.9	1818.18	1101.93	134.228	1632.65	1550.39	1063.83	1980.2	1000	1152.74	2247.19	1063.83	1423.49	1673.64	2985.07	1047.12	892.857	1136.36	959.233	1277.96	1038.96	1005.03
	4	973.236	1047.12	1418.44	1186.94	1612.9	1047.12	921.659	1126.76	1186.94	772.201	1509.43	842.105	1503.76	1793.72	1104.97	779.727	888.889	1498.13	884.956	757.576	1895.73	871.46	1234.57	1568.63	2185.79
	5	9090.91	2072.54	4819.28	1374.57	1652.89	545.703	650.407	1133.14	1002.51	1179.94	1162.79	1010.1	1212.12	2666.67	1568.63	977.995	1960.78	1913.88	932.401	970.874	894.855	1337.79	1234.57	1746.72	1242.24
	6	3200	2614.38	2312.14	3361.34	1002.51	663.35	667.78	1197.6	1104.97	1120.45	992.556	1277.96	1078.17	1904.76	3125	14285.7	4761.9	2898.55	1069.52	1052.63	2234.64	1238.39	1044.39	1520.91	1156.07
6F	Day	MK01 WT - TM			Day	MK01 WT - TV				6G	Salmonella		K. oxytoca		Overlap Salmonella_K. oxtytoca			6H		ID carbon source	Competitive Index Salmonella vs. K. oxytoca					6I	Competitive Index top 20 MK01
	-4	DL	DL	DL	-4	DL	DL	DL			Total	89	Total	97	Total	69			D-Malic Acid	82	0.048	0.00236842	0.0116667	0.0152941				Competitive index to MK01				Fold growth S. Tm	Fold growth MK01
	-3	DL	DL	DL	-3	DL	DL	DL			Only	18	Only	24	ID: 1	L-Arabinose			Palatinose	130	0.0240625	0.0645	0.0159375	0.0138776			D-Malic Acid	0.048	0.00236842	0.0116667	0.0152941	0.321786	7.28076
	-1	DL	DL	DL	-1	DL	DL	DL			ID: 28	Tween 20	ID: 19	D-Xylose	ID: 2	N-Acetyl-D-Glucosamine			Gentiobiose	119	0.0438462	0.1	0.0047619	0.0203704			Palatinose	0.0240625	0.0645	0.0159375	0.0138776	1.53124	20.2411
	1	DL	DL	DL	1	DL	DL	DL			ID: 31	Acetic Acid	ID: 44	lactose	ID: 3	D-Saccharic Acid			L-Sorbose	134	0.0571429	0.0388889	0.0183333	0.0510204			Gentiobiose	4.38462	0.1	0.0047619	0.0203704	2.01301	41.4246
	2	DL	DL	DL	2	DL	DL	DL			ID: 36	L-Asparagine	ID: 49	m-Tartaric Acid	ID: 4	Succinic-Acid			m-Tartaric Acid	49	0.119048	0.0259615	0.00901639	0.0167164			L-Sorbose	0.0571429	3.88889	0.0183333	0.0510204	1.35834	11.0269
	3	DL	DL	DL	3	DL	DL	DL			ID: 37	D-Aspartic Acid	ID: 56	Adonitol	ID: 5	D-Galactose			beta-D-Allose	109	0.0117647	0.0086	0.178571	0.00164948			m-Tartaric Acid	0.119048	0.0259615	0.00901639	0.0167164	1.13841	1.05
	4	DL	DL	DL	4	DL	DL	DL			ID: 38	D-Glucosaminic Acid	ID: 62	m-Inositol	ID: 6	L-Aspartic Acid			alpha-D-Lactose	44	0.0113333	0.0283582	0.145217	0.0232692			beta-D-Allose	0.0117647	0.0086	0.178571	0.00164948	1.68535	18.6073
	5	DL	DL	DL	5	DL	DL	DL			ID: 40	Tween 40	ID: 73	Tricarballylic Acid	ID: 7	L-Proline			D-Alanine	8	0.0084375	0.053125	0.045	0.140909			alpha-D-Lactose	0.0113333	0.0283582	0.145217	0.0232692	0.523268	75.0998
	6	DL	DL	DL	6	DL	DL	DL			ID: 42	alpha-Keto-Butyric Acid	ID: 82	D-Malic Acid	ID: 8	D-Alanine			beta-Methyl-D-Galactoside	125	0.095	0.0673684	0.0422222	0.044186			D-Alanine	0.0084375	0.053125	0.045	0.140909	2.41964	31.7517
											ID: 52	Tween 80	ID: 89	L-Lyxose	ID: 9	D-Trehalose			Dulcitol	11	0.0251852	0.0428571	0.169697	0.0154348			beta-Methyl-D-Galactoside	0.095	0.0673684	0.0422222	0.044186	0.906717	123.341
											ID: 54	alpha-Hydroxy Butyric Acid	ID: 92	L-Galactonic Acid-gamma-Lactone	ID: 10	D-Mannose			Salicin	132	0.0785714	0.0366667	0.0927273	0.0231214			Dulcitol	0.0251852	0.0428571	0.169697	0.0154348	11.8617	381.208
											ID: 66	Propionic Acid	ID: 93	D-Galacturonic Acid	ID: 11	Dulcitol			Arbutin	114	0.14	0.00678571	0.0866667	0.0307692			Salicin	0.0785714	0.366667	0.0927273	0.0231214	0.392556	8.8362
											ID: 75	L-Threonine	ID: 106	Pectin	ID: 12	D-Serine			Tricarballylic Acid	73	0.129167	0.10625	0.0423529	0.0114286			Arbutin	0.14	0.00678571	0.0866667	0.0307692	0.267778	11.9889
											ID: 80	Mono Methyl Succinate	ID: 109	beta-D-Allose	ID: 13	D-Sorbitol			Quinic Acid	160	0.0025	0.0315	0.168235	0.088			Tricarballylic Acid	0.129167	0.10625	0.0423529	0.0114286	0.502221	6.77397
											ID: 87	Tyramine	ID: 112	D-Arabitol	ID: 14	Glycerol			D-Xylose	19	0.023125	0.015	0.285714	0.0375			Quinic Acid	0.0025	0.0315	0.168235	0.088	0.758283	13.7906
											ID: 90	Glucuronamide	ID: 113	L-Arabitol	ID: 15	L-Fucose			Stachyose	135	0.119048	0.139103	0.0264901	0.0777778			D-Xylose	0.023125	0.015	0.285714	0.0375	3.58093	16.5574
											ID: 104	Laminarin	ID: 114	Arbutin	ID: 16	D-Glucuronic Acid			L-Glutamine	48	0.058	0.183007	0.111538	0.025			Stachyose	0.119048	0.139103	0.0264901	0.0777778	1.09385	54.7616
											ID: 141	delta-Amino Valeric Acid	ID: 119	Gentiobiose	ID: 17	D-Gluconic Acid KO			Sucrose	46	0.0246667	0.0238461	0.334884	0.00790698			L-Glutamine	0.058	0.183007	0.111538	0.025	3.463	9.64967
											ID: 153	Itaconic Acid	ID: 122	D-Melezitose	ID: 18	D,L-alpha-Glycerol-Phosphate			D-Cellobiose	70	0.0626667	0.0975	0.190476	0.042			Sucrose	0.0246667	0.0238461	0.334884	0.00790698	0.191673	35.2776
											ID: 165	D-Tartaric Acid	ID: 123	Maltitol	ID: 20	L-Lactic Acid			D-Arabitol	112	0.0265217	0.104615	0.194118	0.074			D-Cellobiose	0.0626667	0.0975	0.190476	0.042	1.46229	47.2471
													ID: 125	beta-Methyl-D-Galactoside	ID: 22	D-Mannitol			L-Arabitol	113	0.0228814	0.096	0.25	0.0653061			D-Arabitol	0.0265217	0.104615	0.194118	0.074	0.900805	15.2467
													ID: 130	Palatinose	ID: 23	L-Glutamic Acid			N-Acetyl-beta-D-Mannosamine	79	0.0351282	0.357143	0.0158491	0.0337662			L-Arabitol	0.0228814	0.096	0.25	0.0653061	2.40478	40.99
													ID: 132	Salicin	ID: 24	D-Glucose-6-Phosphate			D-Psicose	88	0.0133333	0.0826087	0.22597	0.136538
													ID: 134	L-Sorbose	ID: 25	D-Galactonic Acid-gamma-Lactone			D-Melezitose	122	0.2	0.0504065	0.193023	0.0326733		6J	Competitive Index Salmonella vs. K. oxytoca MK01 / E. coli Mt1b1
													ID: 135	Stachyose	ID: 26	D,L-Malic Acid			L-Galactonic Acid-gamma-Lactone	92	0.069697	0.169118	0.325153	0.00657143					K. oxytoca WT		K. oxytoca sKO		K. oxytoca cWT		E. coli Mt1b1
													ID: 160	Quinic Acid	ID: 27	D-Ribose			L-Alanine	76	0.0789474	0.378788	0.052381	0.0736434			MM9 + Dulcitol (5 g/L) 1:1		0.106061	0.163498	0.0227692	0.0302941	0.0949495	0.15157	17.5	28.4615
															ID: 29	L-Rhamnose			Glycyl-L-Glutamic Acid	72	0.0945946	0.36	0.128	0.00725			MM9 + Dulcitol (10 g/L) 1:1		0.00559586	0.0059375	0.893993	0.0917969	0.000419643	0.000384236	0.291845	0.358804
															ID: 30	D-Fructose			D-Tagatose	136	0.0917431	0.181416	0.150943	0.178125			Trypton + Dulcitol (5 g/L) 1:1		0.135484	0.145205	0.294521	0.0219697	0.290476	0.322222	3.21429	3.51515
															ID: 32	alpha-D-Glucose			Maltitol	123	0.0688172	0.337931	0.0280488	0.172414			Trypton + Dulcitol (10 g/L) 1:1		3.06667e-07	7.40741e-08	0.38756	0.914676	2.92035e-07	2.19653e-07	5.93939	6.2619
															ID: 33	Maltose			m-Inositol	62	0.15625	0.195	0.141631	0.15
															ID: 34	D-Melibiose			D-Glucose-1-Phosphate	50	0.194545	0.19469	0.14359	0.119565
															ID: 35	Thymidine			Tween 80	52	0.00682927	0.540541	0.04375	0.0740741
															ID: 43	alpha-Methyl-D-Galactoside			Citric Acid	61	0.0809524	0.0745098	0.32967	0.204082
															ID: 46	Sucrose			L-Alanyl-Glycine	77	0.0767241	0.424242	0.080303	0.113158
															ID: 47	Uridine			L-Threonine	75	0.232	0.16087	0.143498	0.219149
															ID: 48	L-Glutamine			Tween 40	40	0.00544828	0.392857	0.376471	0.0677632
															ID: 50	D-Glucose-1-Phosphate			m-Hydroxy Phenyl Acetic Acid	86	0.0967742	0.586207	0.0654867	0.0961538
															ID: 51	D-Fructose-6-Phosphate			Adonitol	56	0.0975	0.0413636	0.6875	0.0283333
															ID: 55	beta-Methyl-D-Glucoside			Glycyl-L-Aspartic Acid	60	0.056962	0.619048	0.155556	0.0477419
															ID: 57	Maltotriose			5-Keto-D-Gluconic Acid	154	0.348718	0.310345	0.0281818	0.23913
															ID: 58	2-Deoxy Adenosine			Tyramine	87	0.0515625	0.340909	0.575758	0.0792453
															ID: 59	Adenosine			D-Fructose	30	0.0873684	0.597403	0.3	0.162791
															ID: 60	Glycyl-L-Aspartic Acid			D-Fructose-6-Phosphate	51	0.17541	0.278481	0.493827	0.22973
															ID: 61	Citric Acid			Succinic-Acid	4	0.663636	0.104167	0.169767	0.25
															ID: 64	Fumaric Acid			N-Acetyl-D-Glucosamine	2	0.111688	0.505263	0.358333	0.234091
															ID: 65	Bromo Succinic Acid			D-Melibiose	34	0.226316	0.544944	0.363636	0.115217
															ID: 67	Mucic Acid			N-Acetyl-Neuraminic Acid	108	0.277778	0.223529	0.52459	0.235294
															ID: 70	D-Cellobiose			D-Tartaric Acid	165	0.470833	0.606061	0.0727273	0.132258
															ID: 71	Inosine			D-Galactonic Acid-gamma-Lactone	25	0.846847	0.0628571	0.286207	0.109589
															ID: 72	Glycyl-L-Glutamic Acid			D-Lactic Acid Methyl Ester	155	0.294118	0.765625	0.251515	0.00195
															ID: 74	L-Serine			D,L-Malic Acid	26	0.209836	0.777778	0.100833	0.264706
															ID: 76	L-Alanine			L-Histidine	172	0.12043	0.552632	0.0920635	0.640625
															ID: 77	L-Alanyl-Glycine			L-Leucine	176	0.373832	0.375	0.642857	0.232258
															ID: 79	N-Acetyl-beta-D-Mannosamine			D-Glucose-6-Phosphate	24	0.119231	1.10526	0.118447	0.3
															ID: 81	Methyl Pyruvate			D-Ribose	27	0.22973	0.231707	1.2	0.0478261
															ID: 83	L-Malic Acid			L-Proline	7	0.103279	1.56522	0.11831	0.0215054
															ID: 84	Glycyl-L-Proline			alpha-D-Glucose	32	0.15	0.503311	0.394737	0.764706
															ID: 85	p-Hydroxy Phenyl Acetic Acid			Melibionic Acid	157	0.06125	0.588235	0.86	0.343284
															ID: 86	m-Hydroxy Phenyl Acetic Acid			D-Mannose	10	0.432558	1.33333	0.273913	0.0737288
															ID: 88	D-Psicose			Glycerol	14	0.958678	0.0563291	0.982301	0.218182
															ID: 91	Pyruvic Acid			beta-Methyl-D-Glucoside	55	0.0506897	1.68675	0.152778	0.39
															ID: 108	N-Acetyl-Neuraminic Acid			L-Arabinose	1	0.591195	1.30769	0.375	0.333333
															ID: 131	D-Raffinose			D-Saccharic Acid	3	1.04211	0.64	0.695652	0.247706
															ID: 136	D-Tagatose			Itaconic Acid	153	0.0689655	1	1.65625	0.00590164
															ID: 147	D-Glucosamine			L-Lyxose	89	0.00825	0.0105	0.276596	2.44118
															ID: 154	5-Keto-D-Gluconic Acid			Maltose	33	0.354545	0.977273	1.37838	0.188372
															ID: 155	D-Lactic Acid Methyl Ester			L-Fucose	15	1.84669	0.677966	0.30137	0.137405
															ID: 157	Melibionic Acid			Glucuronamide	90	0.0022467	1.61417	1.4	0.0972222
															ID: 172	L-Histidine			Pectin	106	0.544715	1.40794	0.00563636	1.19424
															ID: 176	L-Leucine			L-Serine	74	0.253165	1.93333	0.87234	0.101429
																			D-Glucosamine	147	0.103704	0.411215	2.33333	0.376667
																			L-Aspartic Acid	6	0.00826667	2.95775	0.267123	0.0454546
																			Bromo Succinic Acid	65	0.323913	1.90909	0.78	0.5
																			Fumaric Acid	64	0.162385	1.1	2.24215	0.0892857
																			L-Rhamnose	29	0.598131	1.03448	1.86957	0.0939394
																			D-Glucosaminic Acid	38	0.680556	1.16	1.37255	0.450549
																			D-Raffinose	131	0.0395652	1.9	1.58333	0.158462
																			D-Sorbitol	13	2.17021	0.159375	1.33628	0.174194
																			delta-Amino Valeric Acid	141	2.2619	1.45	0.006625	0.184971
																			D-Aspartic Acid	37	0.441176	0.25	3.25	0.171667
																			Maltotriose	57	1.75	0.0483333	2.0198	0.323529
																			Pyruvic Acid	91		1.21212	1.92	0.0170213
																			2-Deoxy Adenosine	58	0.0375	0.661017	3.87409	0.0888889
																			Thymidine	35	1.40449	1.70833	1.5	0.265116
																			L-Asparagine	36	0.101099	0.155556	0.916667	3.89831
																			Tween 20	28	0.0835294	0.584375	5	0.764384
																			L-Malic Acid	83	0.0802632	0.404762	5.89595	0.120588
																			Inosine	71	0.544	0.542857	5.40541	0.195652
																			D-Galacturonic Acid	93	0.559633	0.5	0.27381	5.36232
																			Methyl Pyruvate	81	1.24359	0.039375	5.6129	0.0568627
																			D-Galactose	5	0.815789	3.36134	2.69841	0.518072
																			Mono Methyl Succinate	80	1.19403	1.825	2.71053	1.80952
																			p-Hydroxy Phenyl Acetic Acid	85	0.0876543	0.174419	0.139726	7.2549
																			D-Mannitol	22	2.37255	0.323308	4.5	0.789474
																			Mucic Acid	67	0.9	4.32432	2.38095	0.461538
																			Acetic Acid	31	0.184615	6.07143	0.17381	1.72727
																			L-Lactic Acid	20	1.56667	0.320988	6.875	0.179688
																			L-Glutamic Acid	23	0.280645	6.95652	0.110959	4.30159
																			D-Serine	12	5.64935	1.27778	6.04545	0.0460177
																			alpha-Methyl-D-Galactoside	43	0.379412	2.9375	10.5	0.329787
																			D-Gluconic Acid KO	17	1.71111	1.88333	11.2	0.0261261
																			D-Glucuronic Acid	16	13.5354	1.28571	0.903226	0.306122
																			Adenosine	59	2.19355	1.40909	12.2523	0.251968
																			Uridine	47	15.6731	2.07317	8.63014	0.739496
																			D-Trehalose	9	0.0666667	0.564103	27.5	0.0875
																			D,L-alpha-Glycerol-Phosphate	18	7.47368	4.09091	22.5	0.607143
																			Laminarin	104	0.0265625	0.520661	1.27273	35.8333
																			Glycyl-L-Proline	84	0.37037	46.4865	0.540984	0.0539683
																			alpha-Hydroxy Butyric Acid	54	45.5	35	12.7273	6.39344
																			Propionic Acid	66	33.7037	19.75	61.2121	0.0456311
																			alpha-Keto-Butyric Acid	42	88.0952	182.759	3.17647	19.4737
6K
Day	PBS							sKO								sKOΔgatABC
0	100	100	100	100	100	100	100	100	100	100	100	100	100	100	100	100	100	100	100	100	100	100	100
1	100.153	102.824	101.045	100	100.449	102.417	101.525	99.3192	98.2267	101.219	101.601	101.259	103.758	103.63	102.095	100.762	101.113	101.16	102.998	100.538	104.066	102.561	100.387
2	102.037	103.81	100.94	97.3487	102.992	101.535	102.79	98.3065	99.8038	98.7154	98.5366	103.451	105.682	105.162	100.715	93.8398	99.858	99.9236	98.0861	103.499	103.53	105.793	102.758
3	100.407	102.51	99.4253	102.518	101.309	88.9486	84.5982	100.605	99.9215	98.7957	97.9737	98.8278	96.9517	98.4898	99.9087	92.3658	87.3979	97.8601	96.0925	98.0494	98.4031	97.5216	99.7646
4	93.6864	91.887	90.6479	95.0668	78.1601	75.0959	80.8408	98.6694	98.1947	98.2336	96.8856	94.3192	99.6782	95.2211	97.1182	89.418	86.901	93.6569	93.1818	99.2198	97.6262	95.3314	99.4821
5	86.3035	84.4913	86.8339	87.3587	71.9895	72.4866	78.9807	98.7097	97.8022	98.7154	93.8086	99.495	97.2227	95.8317	96.8138	86.7725	84.558	95.4528	92.9426	90.3338	88.088	89.7983	89.8776
6	80.0407	75.4818	81.8704	83.9671	67.2775	69.0714	76.5253	98.5484	100.157	98.9161	87.2045	92.6781	93.7341	95.2967	96.5601	83.3333	78.0263	88.7658	84.8086	80.8843	87.9888	80.1729	87.4482
Day 1	Dunn's multiple comparisons test	Mean rank diff,	Significant?	Summary	Adjusted P Value	Day 4	Dunn's multiple comparisons test	Mean rank diff,	Significant?	Summary	Adjusted P Value
	PBS vs. + MK01 sKO	-2.464	No	ns	>0,9999		PBS vs. + MK01 sKO	-11.02	Yes	**	0.0051
	PBS vs. + MK01 sKOΔgatABC	-2.464	No	ns	>0,9999		PBS vs. + MK01 sKOΔgatABC	-6.643	No	ns	0.1753
	MK01 sKO vs. + MK01 sKOΔgatABC	0	No	ns	>0,9999		MK01 sKO vs. + MK01 sKOΔgatABC	4.375	No	ns	0.591
Day 2	Dunn's multiple comparisons test	Mean rank diff,	Significant?	Summary	Adjusted P Value	Day 5	Dunn's multiple comparisons test	Mean rank diff,	Significant?	Summary	Adjusted P Value
	PBS vs. + MK01 sKO	1.214	No	ns	>0,9999		PBS vs. + MK01 sKO	-14.66	Yes	****	<0,0001
	PBS vs. + MK01 sKOΔgatABC	0.8393	No	ns	>0,9999		PBS vs. + MK01 sKOΔgatABC	-6.286	No	ns	0.22
	MK01 sKO vs. + MK01 sKOΔgatABC	-0.375	No	ns	>0,9999		MK01 sKO vs. + MK01 sKOΔgatABC	8.375	Yes	*	0.0406
Day 3	Dunn's multiple comparisons test	Mean rank diff,	Significant?	Summary	Adjusted P Value	Day 6	Dunn's multiple comparisons test	Mean rank diff,	Significant?	Summary	Adjusted P Value
	PBS vs. + MK01 sKO	1.232	No	ns	>0,9999		PBS vs. + MK01 sKO	-13.98	Yes	***	0.0002
	PBS vs. + MK01 sKOΔgatABC	6.982	No	ns	0.1401		PBS vs. + MK01 sKOΔgatABC	-5.732	No	ns	0.3074
	MK01 sKO vs. + MK01 sKOΔgatABC	5.75	No	ns	0.2699		MK01 sKO vs. + MK01 sKOΔgatABC	8.25	Yes	*	0.0449
6L
Day	PBS							sKO								sKOΔgatABC
0	0	0	0	0	0	0	0	0	0	0	0	0	0	0	0	0	0	0	0	0	0	0	0
1	45000	1275.24	5298.01	7142.86	12935.3	8846.15	8408.41	5747.13	8745.25	9128.63	16066.5	2461.54	1801.8	11520.7	8333.33	7920.79	10161.7	100	1694.92	9917.36	11353.7	24705.9	12466.1
2	1.84615e+06	684211	43323.4	2049	34545.5	11285.3	4379.56	2793.95	4528.3	10401.9	1360.54	0	0	5012.53	35254.2	36210.5	1044.39	1541.43	0	1503.76	0	2476.78	3603.6
3	7.55162e+06	2.08642e+07	1.96923e+07	879121	1.5502e+07	2.5657e+07	2.39468e+08	0	3532.01	20168.1	2077.92	0	0	96256.7	0	5.13274e+07	5.29412e+07	3.83178e+07	1.07553e+07	811.359	0	6711.41	4417.18
4	128189911	3.62018e+07	1.21547e+06	8.55019e+06	137500000000	34224598930	13194444444	0	9790.21	60000	4419.89	0	0	554113	1162.79	1840193705	1813842482	7.61644e+07	4.45172e+07	5.53333e+06	61842.1	9.4964e+06	3.40741e+06
5	3.34177e+08	3.05221e+08	1.41907e+07	1.70103e+08	11132437620	22570532915	47577092511	0	108738	156522	1785.71	1918.47	189300	64367.8	321492	2842639594	1946902655	2.13457e+07	2.99742e+08	2.89694e+07	155405	8.13187e+08	1133047210
6	9.97375e+08	1750663130	4.77801e+08	2382978723	28382838284	14379084967	23471074380	109938	64655.2	102710	476562	1.97531e+08	4.68966e+08	1.73913e+08	5.02778e+08	2773109244	8031496063	7008547009	1377777778	1920245399	1654390935	1037037037	2880886427
Day	PBS (calculated detection limit)							sKO (calculated detection limit)								sKOΔgatABC (calculated detection limit)
0	987.654	715.564	1311.48	1104.97	770.713	888.889	873.362	917.431	1346.8	1498.13	831.601	925.926	1413.43	1408.45	1226.99	1465.2	1017.81	1384.08	1246.11	845.666	1000	1286.17
1	1428.57	425.08	662.252	1428.57	995.025	769.231	1201.2	1149.43	760.456	829.876	1108.03	1101.93	873.362	1176.47	1084.01	1320.13	923.788	970.874	1694.92	1230.77	1801.8	921.659	877.193
2	769.231	1052.63	1186.94	89.0869	1818.18	626.959	583.942	465.658	1509.43	945.626	1360.54	1503.76	909.091	1238.39	900.901	842.105	1044.39	770.713	1169.59	1265.82	1298.7	1002.51	1355.93
3	1179.94	1234.57	1230.77	1465.2	1606.43	890.869	886.918	1433.69	883.002	3361.34	1038.96	811.359	1052.63	1342.28	490.798	1769.91	692.042	934.579	1208.46	1108.03	1337.79	1069.52	1179.94
4	1186.94	1186.94	73.6648	743.494	3125	2139.04	1388.89	719.424	1398.6	2500	1104.97	1333.33	657.895	1438.85	1481.48	968.523	954.654	547.945	654.664	1169.59	1089.92	865.801	1162.79
5	1012.66	1606.43	886.918	1030.93	767.754	1253.92	587.372	1058.2	776.699	869.565	892.857	1114.21	1351.35	2197.8	1716.74	1015.23	884.956	928.074	1033.59	959.233	823.045	459.77	355.24
6	1049.87	1061.01	845.666	851.064	1320.13	1307.19	661.157	1242.24	862.069	570.613	781.25	1226.99	1133.14	740.741	1108.03	840.336	1574.8	1139.6	888.889	548.697	1379.31	1581.03	1851.85
Day 1	Dunn's multiple comparisons test	Mean rank diff,	Significant?	Summary	Adjusted P Value	Day 4	Dunn's multiple comparisons test	Mean rank diff,	Significant?	Summary	Adjusted P Value
	PBS vs. + MK01 sKO	0.7143	No	ns	>0,9999		PBS vs. + MK01 sKO	12.8	Yes	***	0.0008
	PBS vs. + MK01 sKOΔgatABC	-1.536	No	ns	>0,9999		PBS vs. + MK01 sKOΔgatABC	2.804	No	ns	>0,9999
	MK01 sKO vs. + MK01 sKOΔgatABC	-2.25	No	ns	>0,9999		MK01 sKO vs. + MK01 sKOΔgatABC	-10	Yes	**	0.0095
Day 2	Dunn's multiple comparisons test	Mean rank diff,	Significant?	Summary	Adjusted P Value	Day 5	Dunn's multiple comparisons test	Mean rank diff,	Significant?	Summary	Adjusted P Value
	PBS vs. + MK01 sKO	6.821	No	ns	0.1542		PBS vs. + MK01 sKO	12.27	Yes	**	0.0014
	PBS vs. + MK01 sKOΔgatABC	9.196	Yes	*	0.0259		PBS vs. + MK01 sKOΔgatABC	2.518	No	ns	>0,9999
	MK01 sKO vs. + MK01 sKOΔgatABC	2.375	No	ns	>0,9999		MK01 sKO vs. + MK01 sKOΔgatABC	-9.75	Yes	*	0.0121
Day 3	Dunn's multiple comparisons test	Mean rank diff,	Significant?	Summary	Adjusted P Value	Day 6	Dunn's multiple comparisons test	Mean rank diff,	Significant?	Summary	Adjusted P Value
	PBS vs. + MK01 sKO	10.89	Yes	**	0.0055		PBS vs. + MK01 sKO	11.66	Yes	**	0.0027
	PBS vs. + MK01 sKOΔgatABC	3.893	No	ns	0.7951		PBS vs. + MK01 sKOΔgatABC	0.6607	No	ns	>0,9999
	MK01 sKO vs. + MK01 sKOΔgatABC	-7	No	ns	0.1141		MK01 sKO vs. + MK01 sKOΔgatABC	-11	Yes	**	0.0035
6M
Day	sKO								sKOΔgatABC
0	128440367	8.28283e+07	2.84644e+07	102286902	343558282	291754757	410000000	218649518	219780220	133842239	135640138	3.86293e+07	270742358	291666667	353356890	330985915
1	182758621	429657795	136929461	8.19945e+07	1723076923	207207207	479262673	2982456140	283828383	337182448	475728	703389831	363636364	170305677	517647059	139837398
2	367869616	852830189	245862884	151700680	398734177	272727273	481203008	298305085	349473684	344647520	369942197	280701754	270676692	359090909	173374613	378378378
3	458781362	291390728	638655462	690909091	504155125	347826087	887700535	448377581	4601769912	262975779	747663551	229607251	539553753	389473684	550335570	530061350
4	190647482	545454545	675000000	430939227	32748538	697547684	545454545	1005813953	2615012107	243436754	915068493	445171849	653333333	1414473684	776978417	711111111
5	624338624	866019417	1021739130	2013392857	1534772182	312757202	193103448	209591474	1.92893e+07	4.42478e+07	152204176	583979328	2284122563	8310810811	10549000000	4549356223
6	608695652	327586207	165477889	218750000	3100137174	6965517241	6007905138	5740740741	10672000000	6535433071	501424501	315555556	4539877301	6005665722	3074074074	4653739612
Day	sKO (calculated detection limit)								sKOΔgatABC (calculated detection limit)
0	917.431	1346.8	1498.13	831.601	925.926	1413.43	1408.45	1226.99	1465.2	1017.81	1384.08	1246.11	845.666	1000	1286.17
1	1149.43	760.456	829.876	1108.03	1101.93	873.362	1176.47	1084.01	1320.13	923.788	970.874	1694.92	1230.77	1801.8	921.659	877.193
2	465.658	1509.43	945.626	1360.54	1503.76	909.091	1238.39	900.901	842.105	1044.39	770.713	1169.59	1265.82	1298.7	1002.51	1355.93
3	1433.69	883.002	3361.34	1038.96	811.359	1052.63	1342.28	490.798	1769.91	692.042	934.579	1208.46	1108.03	1337.79	1069.52	1179.94
4	719.424	1398.6	2500	1104.97	1333.33	657.895	1438.85	1481.48	968.523	954.654	547.945	654.664	1169.59	1089.92	865.801	1162.79
5	1058.2	776.699	869.565	892.857	1114.21	1351.35	2197.8	1716.74	1015.23	884.956	928.074	1033.59	959.233	823.045	459.77	355.24
6	1242.24	862.069	570.613	781.25	1226.99	1133.14	740.741	1108.03	840.336	1574.8	1139.6	888.889	548.697	1379.31	1581.03	1851.85
6N
Day	sKO								sKOΔgatABC
1	3.1447e-05	2.0354e-05	6.6667e-05	0.00019595	1.4286e-06	8.6957e-06	2.4038e-05	2.7941e-06	2.7907e-05	3.0137e-05	0.00204082	2.4096e-06	2.7273e-05	6.6667e-05	4.7727e-05	8.9147e-05
2	7.5949e-06	5.3097e-06	4.2308e-05	8.9686e-06	3.1746e-06	4.7619e-06	1.0417e-05	0.00011818	0.00010361	3.0303e-06	4.1667e-06	4.1667e-06	5.5556e-06	2.5316e-06	1.4286e-05	9.5238e-06
3	3.125e-06	1.2121e-05	3.1579e-05	3.0075e-06	2.1978e-06	3.8462e-06	0.00010843	2.6316e-06	0.0111538	0.201316	0.05125	0.0468421	1.5038e-06	2.7027e-06	1.2195e-05	8.3333e-06
4	3.7736e-06	1.7949e-05	8.8889e-05	1.0256e-05	3.5714e-05	1.5625e-06	0.00101587	1.1561e-06	0.703704	7.45098	0.0832335	0.1	0.00846939	4.3721e-05	0.0122222	0.00479167
5	1.6949e-06	0.00012556	0.00015319	8.8692e-07	1.25e-06	0.00060526	0.00033333	0.0015339	147.368	44	0.140244	0.513274	0.0126829	1.8699e-05	0.0770833	0.249057
6	0.00018061	0.00019737	0.00062069	0.00217857	0.422973	0.275472	0.337349	0.619048	0.259843	1.22892	13.9773	4.3662	0.0637168	0.0673267	0.0289474	0.0875806
Multiple Mann-Whitney tests	Discovery?	P value	Mean rank of + MK01 npsA stop	Mean rank of + MK01 npsA stop GatABC	Mean rank diff.	Mann-Whitney U	q value
1	No	0.245532	7.063	9.938	-2.875	20.5	0.19839
2	No	0.3669	9.625	7.375	2.25	23	0.247046
3	No	0.194872	6.875	10.13	-3.25	19	0.19839
4	Yes	0.000622	4.75	12.25	-7.5	2	0.002511
5	Yes	0.002953	5.125	11.88	-6.75	5	0.005964
6	No	0.234499	7	10	-3	20	0.19839

## Sheet: Ext. Fig 1
Source Data Extended Figure 1
1A	CFUs K. oxytoca D0		Calculated detection limit			1B	CFUs				Calculated detection limit					1C	CFUs				Calculated detection limit
	PBS	K. oxy MK01	PBS	K. oxy MK01			Content		Tissue		Content		Tissue				Spleen		MLN		Spleen		MLN
	0	17505000000	531.915	8.73181e+08			PBS	K. oxy MK01	PBS	K. oxy MK01	PBS	K. oxy MK01	PBS	K. oxy MK01			PBS	K. oxy MK01	PBS	K. oxy MK01	PBS	K. oxy MK01	PBS	K. oxy MK01
	0	23200000000	816.327	7200000800			4.47731e+07	11892.1	451821	0	399.76	354.988	922.084	2036.66			10714.3	0	661922	13407.8	1530.61	1600	4270.46	3351.96
	0	14159000000	1049.87	7.07965e+09			4.81509e+08	306.279	2.29596e+06	0	496.401	306.279	1793.72	2577.32			14583.3	0	1.27803e+06	48000	2083.33	1706.97	2690.58	12000
	0	8476454294	883.002	2.38227e+09			8.5197e+07	2280.5	24118.7	0	354.988	285.063	1855.29	2614.38			3557.31	0	452055	14229.2	1185.77	1314.35	8219.18	4743.08
	0	9418282548	1020.41	3.3241e+09			3.85621e+06	19763.9	69216.8	0	326.797	274.499	1821.49	1430.62			7157.06	0	361875	24489.8	1192.84	1951.22	3750	8163.27
	0	15662650602	663.35	1204.82			152000000000	31355.1	4.26357e+07	0	685.871	269.143	1291.99	2224.69			3.44969e+06	5790.11	5.34884e+07	63829.8	2464.07	1447.53	11627.9	12766
	0	2616822430	3690.04	1246.11			35200000000	7920000	5.85652e+07	28089.9	689.18	346.2	976.086	591.366			1.69159e+07	23804	8.23529e+06	33898.3	1869.16	1400.23	13071.9	8474.58
	0	3765903308	1290.32	1017.81			138400000	16800000	1.47761e+06	2444.99	446.329	194.212	1492.54	2444.99			27522.9	0	2.13793e+06	0	1376.15	1483.31	13793.1	9302.33
	0	30588235294	747.664	1176.47			10400000000	212000	4.73588e+06	24345.7	770.119	458.505	1821.49	1217.29			490196	4780.88	0	0	1960.78	1195.22	2430.13	8196.72
		8000000000		1269.84			40400000	712000	1.28524e+06	4545.45	490.196	464.576	829.187	1515.15			19948.8	0	7000000	23529.4	1534.53	1913.88	20000	11764.7
	Mann-Whitney test							272000		7879.19		228.833		1313.2				34710.7		0		1416.77		5555.56
	P value	<0,0001 (****)					Mann-Whitney test		Mann-Whitney test								Mann-Whitney test		Mann-Whitney test
							P value	<0,0001 (****)	P value	<0,0001 (****)							P value	0,0062 (**)	P value	0,0015 (**)
1D						1E	CFUs				Calculated detection limit					1F	CFUs				Calculated detection limit
	CFUs K. oxytoca D0		Calculated detection limit				Content		Tissue		Content		Tissue				Spleen		MLN		Spleen		MLN
	PBS	K. oxy MK01	PBS	K. oxy MK01			PBS	K. oxy MK01	PBS	K. oxy MK01	PBS	K. oxy MK01	PBS	K. oxy MK01			PBS	K. oxy MK01	PBS	K. oxy MK01	PBS	K. oxy MK01	PBS	K. oxy MK01
	0	7.62791e+08	2030.46	1860.47			2.39214e+08	9.28297e+07	1.21053e+06	412148	854.336	640.205	1052.63	1084.6			4.91609e+06	582645	1.64228e+06	237778	1184.6	123.967	3252.03	4444.44
	0	5.33333e+08	128.205	2222.22			9315589354	2.96167e+06	103039670	425030	760.456	435.54	1030.4	1180.64			2.66963e+06	9.12548e+07	3.91632e+06	8.48057e+06	1334.82	912.548	5020.92	4240.28
	0	1735211268	828.157	1126.76			4609475032	3.64166e+06	1.71603e+07	127894	853.606	485.555	940.291	1157.41			1.16877e+07	346783	3.48252e+06	9917.36	1007.56	1308.62	8391.61	9917.36
	0	2.52525e+08	1826.48	2020.2			10702341137	173810	3.17211e+07	64228.8	668.896	476.19	1256.28	937.647			7.22753e+06	3.14199e+06	1.14607e+06	646154	1147.23	1208.46	13483.1	10256.4
	0	123539232	1769.91	667.78			271452	782222	14321	19078.9	364.365	355.556	493.827	657.895			614657	9664.43	283582	231193	945.626	1610.74	1492.54	5504.59
	0	1228426396	1990.05	2030.46			233023	10136.7	8498.58	2524.46	332.889	235.738	944.287	631.114			8.96686e+06	0	91778.2	152586	779.727	1458.08	229.446	5172.41
	0	737804878	2898.55	1219.51			20975.2	3326.94	7530.12	3059.66	367.985	255.918	753.012	1019.89			651064	58912.4	728972	274112	851.064	906.344	5607.48	3045.69
	0	979166667	2469.14	2083.33			523666	1906.38	20491.8	1443.52	402.82	211.82	1024.59	721.761			347682	46212.1	1.02083e+06	282927	993.377	1515.15	4166.67	9756.1
	0	151515152	943.396	1515.15			4.22093e+07	2033.21	52827.8	0	449.035	169.434	621.504	976.562			1.57802e+07	0	1.28365e+06	131707	701.344	1513.24	2884.62	7317.07
	0	153424658	1204.82	1095.89			3.07896e+06	1756.74	37435	0	377.786	206.676	693.241	1072.96			259943	67500	181818	77161.9	852.273	1666.67	4040.4	2660.75
	0	743589744	977.995	1282.05			2425210572	1255.36	615129	913.659	290.444	209.227	831.255	913.659			1.31537e+07	60402.7	1.38462e+06	71052.6	873.999	1342.28	2797.2	7894.74
	0	286655684	990.099	658.979			1687956204	2812.15	6.75325e+06	1857.87	456.204	281.215	865.801	928.936			1.3211e+07	32252.1	1.70833e+06	330000	786.37	1112.14	8333.33	6000
	Mann-Whitney test						Mann-Whitney test		Mann-Whitney test								Mann-Whitney test		Mann-Whitney test
	P value	<0,0001 (****)					P value	0,0018 (**)	P value	0,0018 (**)							P value	0,0018 (**)	P value	0,01 (*)

## Sheet: Ext. Fig 2
Source Data Extended Figure 2
2A																				2B																			2C
hours	PBS			E. coli Mt1b1			K oxytoca Type			K. oxytoca MK01										hours	PBS			E. coli Mt1b1			K oxytoca Type			K. oxytoca MK01									E. coli Mt1b1			K oxytoca Type			K. oxytoca MK01
8	10600000000	9200000000	3360000000	3240000000	2460000000	13760000000	4300000000	920000000	4220000000	1720000000	2520000000	4260000000								8				7200000000	10300000000	8940000000	6060000000	6260000000	5960000000	8020000000	5860000000	7560000000							1.71698	3.20896	1.03247	0.922481	1.85377	2.38798	3.67073	0.992126	11.3478
16	5520000000	6320000000	8960000000	3920000000	1320000000	5420000000	7720000000	720000000	1180000000	312000	196000	188000								16				6420000000	3060000000	4560000000	5420000000	4720000000	6560000000	5820000000	5960000000	8100000000							0.60597	1.09434	1.09677	0.970588	0.883721	0.695652	0.321176	0.546154	0.0422222
24	14000000000	10200000000	9600000000	8160000000	6220000000	12800000000	6120000000	5400000000	9780000000	682000	142000	176000								24				12400000000	9720000000	7720000000	16600000000	7360000000	10400000000	16200000000	14000000000	17200000000							0.493443	1.09722	0.711316	0.705882	0.825949	0.75	0.00265	0.00885057	0.000513158
2D																				2E																			2F
hours	PBS			E. coli Mt1b1			K oxytoca Type			K. oxytoca MK01										hours	PBS			E. coli Mt1b1			K oxytoca Type			K. oxytoca MK01									E. coli Mt1b1			K oxytoca Type			K. oxytoca MK01
8	24000000000	22600000000	22480000000	18200000000	17200000000	15900000000	4760000000	7860000000	8740000000	6020000000	7560000000	5220000000								8				10600000000	5360000000	15400000000	5160000000	4240000000	3660000000	1640000000	7620000000	460000000							0.45	0.238835	1.53915	0.709571	0.146965	0.708054	0.214464	0.430034	0.563492
16	14200000000	11900000000	14100000000	8120000000	11600000000	13600000000	13200000000	15200000000	9600000000	5460000000	9940000000	760000000								16				13400000000	10600000000	12400000000	13600000000	17200000000	13800000000	17000000000	18200000000	18000000000							0.610592	0.431373	1.1886	1.42435	0.152542	0.179878	5.36082e-05	3.28859e-05	2.32099e-05
24	12600000000	8600000000	34000000000	6020000000	6320000000	6160000000	24000000000	5220000000	24000000000	106000000	308000000	15600000								24				12200000000	5760000000	8660000000	34000000000	6320000000	32000000000	40000000000	34800000000	30400000000							0.658065	0.639918	1.65803	0.368675	0.733696	0.940385	4.20988e-05	1.01429e-05	1.02326e-05
2G																				2H																			2I
hours	PBS			E. coli Mt1b1			K oxytoca Type			K. oxytoca MK01										hours	PBS			E. coli Mt1b1			K oxytoca Type			K. oxytoca MK01									E. coli Mt1b1			K oxytoca Type			K. oxytoca MK01
8	2720000000	6360000000	5120000000	4640000000	3940000000	4220000000	5360000000	3520000000	8440000000	8820000000	3760000000	6860000000								8				460000000	400000000	376000000	2420000000	1560000000	6420000000	3220000000	1320000000	4820000000							10.087	9.85	11.2234	2.21488	2.25641	1.31464	2.73913	2.84848	1.42324
16	4660000000	5160000000	5860000000	7960000000	6320000000	8420000000	8800000000	3820000000	5980000000	2620000000	1840000000	2520000000								16				582000	232000	214000	4920000000	4300000000	5360000000	9960000000	17000000000	17000000000							13677	27241.4	39345.8	1.78862	0.888372	1.11567	0.263052	0.108235	0.148235
24	13600000000	11000000000	13200000000	12000000000	5820000000	11600000000	6160000000	9020000000	11400000000	17200000	586000000	332000000								24				6160000000	5720000000	6520000000	6600000000	4560000000	18200000000	11000000000	27200000000	11600000000							1.94805	1.01748	1.77914	0.933333	1.97807	0.626374	0.00156364	0.0215441	0.0286207
2J														2K
inoculum	PBS			E. coli Mt1b1			K oxytoca Type			K. oxytoca MK01				inoculum	PBS			E. coli Mt1b1			K oxytoca Type			K. oxytoca MK01
100	29200000000	40000000000	11400000000	17400000000	5160000000	40000000000	12800000000	7260000000	14100000000	92000	1360000	92000000		100	5520000000	6320000000	8960000000	312000	196000	188000	7720000000	720000000	1180000000	3920000000	1320000000	5420000000
1000	10700000000	4000000000	17600000000	7240000000	13200000000	18400000000	10500000000	11900000000	15900000000	192000	21600000	5200000		1000	400000000	17600000000	8540000000	40000000000	80000000000	13140000000	3640000000	620000000	680000000	5600000	9200000	92000000
10000	14100000000	15200000000	17600000000	40000000000	32400000000	34400000000	5260000000	4420000000	5860000000	15200	252000	344000		10000	18000000000	10600000000	21200000000	80000000000	80000000000	80000000000	2060000000	1640000000	1960000000	576000	112000	35200
100000	40000000000	40000000000	23200000000	17700000000	17000000000	16300000000	8660000000	9720000000	12200000000	72000	7200	5600		100000	16600000000	9200000000	12220000000	6000000000	80000000000	6460000000	640000000	1660000000	1960000000	1360000	1320	160
1000000	80000000000	80000000000	200000000000	80000000000	60000000000	40000000000	4820000000	14200000000	13200000000	4800	220	920		1000000	3860000000	12120000000	2240000000	9820000000	11800000000	17360000000	3860000000	2660000000	2160000000	40	260	1360
10000000	80000000000	100000000000	120000000000	80000000000	100000000000	60000000000	40000000000	40000000000	8860000000	2360	80	1560		10000000	6520000000	3260000000	12460000000	26400000000	3040000000	2520000000	2460000000	2320000000	1360000000	80	9200	1040
100000000	40000000000	60000000000	80000000000	100000000000	112000000000	120000000000	12500000000	13300000000	11100000000	80	160	160		100000000	3860000000	26800000000	28800000000	2280000000	1840000000	1760000000	640000000	420000000	440000000	19600	460	1120
1000000000	40000000000	80000000000	100000000000	120000000000	140000000000	60000000000	18000000000	15100000000	11100000000	40	40	120		1000000000	40000000000	17200000000	37200000000	2460000000	8080000000	10820000000	760000000	520000000	840000000	40	40	40
2L														2M
inoculum	PBS			E. coli Mt1b1			K oxytoca Type			K. oxytoca MK01				inoculum	PBS			E. coli Mt1b1			K oxytoca Type			K. oxytoca MK01
100	0	0	0	22800000000	17800000000	2000000000	32000000000	40000000000	42000000000	22000000000	8000000000	26000000000		100	0	0	0	40	15100000000	39100000	3600000000	5100000000	2600000000	40	19800000000	40
1000	0	0	0	44000000000	52000000000	26000000000	26000000000	44000000000	52000000000	6000000000	6000000000	22000000000		1000	0	0	0	260000000000	400000000000	23300000000	3200000000	5100000000	6300000000	18000000000	2300000000	44000000000
10000	0	0	0	72000000000	86000000000	62000000000	22000000000	26000000000	48000000000	12000000000	2000000000	32000000000		10000	0	0	0	200000000000	240000000000	30000000000	3600000000	4300000000	8600000000	72000000000	8000000000	26000000000
100000	0	0	0	72000000000	86000000000	62000000000	76000000000	64000000000	86000000000	24000000000	44000000000	62000000000		100000	0	0	0	200000000000	300000000000	4200000000	4800000000	6300000000	23600000000	32000000000	14000000000	24000000000
1000000	0	0	0	176000000000	94000000000	112000000000	26000000000	96000000000	104000000000	72000000000	52000000000	120000000000		1000000	0	0	0	30100000000	91000000000	15300000000	15200000000	10600000000	7300000000	44000000000	52000000000	62000000000
10000000	0	0	0	72000000000	84000000000	92000000000	116000000000	124000000000	134000000000	52000000000	80000000000	66000000000		10000000	0	0	0	33000000000	5600000000	16100000000	18600000000	9800000000	9300000000	88000000000	86000000000	82000000000
100000000	0	0	0	104000000000	110000000000	116000000000	96000000000	162000000000	146000000000	200000000000	152000000000	162000000000		100000000	0	0	0	4000000000	18800000000	5300000000	36000000000	10000000000	52000000000	130000000000	124000000000	124000000000
1000000000	0	0	0	66000000000	72000000000	86000000000	164000000000	162000000000	166000000000	122000000000	140000000000	162000000000		1000000000	0	0	0	2100000000	6300000000	58000000000	10000000000	12000000000	14000000000	164000000000	166000000000	164000000000
			2N	E. coli Mt1b1			K oxytoca Type			K. oxytoca MK01							2O	E. coli Mt1b1			K oxytoca Type			K. oxytoca MK01
				0.763158	0.289888	20	0.4	0.1815	0.335714	4.18182e-06	0.00017	0.00353846						7800	1.29801e-05	0.00480818	2.14444	0.141176	0.453846	98000000	0.0666667	135500000
				0.164545	0.253846	0.707692	0.403846	0.270455	0.305769	3.2e-05	0.0036	0.000236364						0.153846	0.2	0.563948	1.1375	0.121569	0.107937	0.000311111	0.004	0.00209091
				0.555556	0.376744	0.554839	0.239091	0.17	0.122083	1.26667e-06	0.000126	1.075e-05						0.4	0.333333	2.66667	0.572222	0.381395	0.227907	8e-06	1.4e-05	1.35385e-06
				0.245833	0.197674	0.262903	0.113947	0.151875	0.14186	3e-06	1.63636e-07	9.03226e-08						0.03	0.266667	1.5381	0.133333	0.263492	0.0830508	4.25e-05	9.42857e-08	6.66667e-09
				0.454545	0.638298	0.357143	0.185385	0.147917	0.126923	6.66667e-08	4.23077e-09	7.66667e-09						0.326246	0.12967	1.13464	0.253947	0.250943	0.29589	9.09091e-10	5e-09	2.19355e-08
				1.11111	1.19048	0.652174	0.344828	0.322581	0.0661194	4.53846e-08	1e-09	2.36364e-08						0.8	0.542857	0.156522	0.132258	0.236735	0.146237	9.09091e-10	1.06977e-07	1.26829e-08
				0.961538	1.01818	1.03448	0.130208	0.0820988	0.0760274	4e-10	1.05263e-09	9.87654e-10						0.57	0.0978723	0.332075	0.0177778	0.042	0.00846154	1.50769e-07	3.70968e-09	9.03226e-09
				1.81818	1.94444	0.697674	0.109756	0.0932099	0.0668675	3.27869e-10	2.85714e-10	7.40741e-10						1.17143	1.28254	0.186552	0.076	0.0433333	0.06	2.43902e-10	2.40964e-10	2.43902e-10

## Sheet: Ext. Fig 3
Source Data Extended Figure 3
3A	Salmonella CFUs / ml										3B	Commensal (K. oxytoca / E. coli) CFUs / ml
		control		K. oxytoca MK01		K. oxytoca Typestrain		E. coli Mt1b1						K. oxytoca MK01		K. oxytoca Typestrain		E. coli Mt1b1
	Typhimurium WT	4560000000	4060000000	400000	400000	102000000	226000000	60000000	52000000			Typhimurium WT		2660000000	1840000000	2080000000	980000000	3040000000	2440000000
	Typhimurium ST19	14200000000	7560000000	400000	400000	880000000	246000000	64000000	80000000			Typhimurium ST19		1360000000	3840000000	2240000000	1280000000	1160000000	1420000000
	Typhimurium ST19	3820000000	2320000000	400000	400000	1260000000	1460000000	52000000	66000000			Typhimurium ST19		2660000000	2460000000	1120000000	1240000000	560000000	1840000000
	Typhimurium ST34	10200000000	6300000000	400000	400000	226000000	1040000000	66000000	64000000			Typhimurium ST34		880000000	1660000000	1480000000	2320000000	1020000000	880000000
	Typhimurium ST34	980000000	416000000	400000	400000	102000000	140000000	84000000	60000000			Typhimurium ST34		860000000	2460000000	1320000000	1440000000	1320000000	566000000
	Enteritidis ST11	660000000	1360000000	400000	400000	360000000	380000000	84000000	60000000			Enteritidis ST11		1360000000	1680000000	1520000000	2080000000	1060000000	1260000000
	Enteritidis ST11	4100000000	1960000000	400000	400000	268000000	156000000	66000000	60000000			Enteritidis ST11		4860000000	2320000000	1880000000	1720000000	860000000	920000000
	Enteritidis ST11	13000000000	15000000000	400000	400000	206000000	170000000	64000000	62000000			Enteritidis ST11		1800000000	1520000000	1480000000	1320000000	1120000000	840000000
	Enteritidis ST183	13000000000	3220000000	400000	400000	720000000	282000000	88000000	46000000			Enteritidis ST183		2280000000	1240000000	1020000000	1960000000	642000000	1260000000
	Infantis ST2283	1220000000	1400000000	400000	400000	1480000000	1040000000	106000000	86000000			Infantis ST2283		1720000000	1680000000	1720000000	1560000000	2760000000	1040000000
	Infantis ST32	3440000000	3400000000	400000	400000	640000000	356000000	80000000	92000000			Infantis ST32		1720000000	1680000000	1720000000	1560000000	760000000	1040000000
	Kentucky ST198	8660000000	1640000000	400000	400000	448000000	720000000	12000000	52000000			Kentucky ST198		4300000000	4040000000	2240000000	1040000000	660000000	2960000000
	Kentucky ST198	17200000000	40000000000	400000	400000	4240000000	3920000000	72000000	64000000			Kentucky ST198		2220000000	3720000000	1640000000	1440000000	1440000000	760000000
	Choleraesuis ST145	4760000000	1940000000	400000	400000	52000000	116000000	8000000	8000000			Choleraesuis ST145		2020000000	1240000000	1860000000	4260000000	960000000	1160000000
	Choleraesuis ST145	840000000	1060000000	400000	400000	80000000	64000000	12000000	8000000			Choleraesuis ST145		6080000000	1560000000	800000000	1520000000	1560000000	1120000000
	Agona ST13	35200000000	10840000000	400000	400000	5200000000	3020000000	82000000	86000000			Agona ST13		1560000000	1880000000	1440000000	2440000000	1320000000	756000000
	Agona ST13	1220000000	10620000000	400000	400000	1420000000	560000000	76000000	132000000			Agona ST13		6260000000	1560000000	3060000000	4040000000	960000000	1120000000
	Derby ST39	4240000000	3160000000	400000	400000	460000000	1000000000	46000000	80000000			Derby ST39		2240000000	1860000000	1880000000	2900000000	1120000000	1460000000
	Derby ST40	520000000	720000000	400000	400000	320000000	164000000	156000000	268000000			Derby ST40		1480000000	2260000000	1840000000	1160000000	72000000	68000000
	Derby ST682	40000000000	40000000000	400000	400000	240000000	5200000000	36000000	84000000			Derby ST682		5500000000	3360000000	2460000000	22000000000	660000000	2860000000
3C	CFU/ml				3D	CFU/ml				3E	CFU/ml
		Salmonella	K. oxytoca				Salmonella	K. grimontii				Salmonella	K. michiganensis
	DSM5175	2253777778	5280000000			DSM105630	73010	5200000000			DSM25444	12380000000	2708888889
	Mouse CR	18683000000	3260000000			LK04	3768.33	5720000000			LK05	2.93033e+09	10420000000
	MK01	555.556	14780000000			LK06	2910	3780000000			LK158	10960000000	3885000000
	MK02	0	10440000000			LK33	34753333333	12100000000			MR05	2.38667e+09	8700000000
	MK03	182.5	9620000000			LK203	6270000000	9760000000			NN01	2000000000	1160000000
	MK04	2542.5	9960000000			MK20	2545	10100000000			NN02	1120000000	231200000
	MK05	0	5160000000			MK21	210	3400000000			NN03	2500000000	231600000
	MK06	0	7300000000			MR07	2930000000	13220000000			NN06	1320000000	728000000
	MK07	0	6840000000			NN21	2.26934e+07	4160000000			NN07	900000000	544000000
	MK08	156.667	4880000000			NN23	66404	2360000000			NN10	40000000000	2172000000
	MK09	82.5	4720000000			NN24	6432520	3960000000			NN12	2960000000	366000000
	MK10	22.5	7020000000			NN25	122291	1900000000			NN13	3240000000	268800000
	MK11	0	10120000000			NN27	24805.7	6860000000			NN15	1460000000	251600000
	MK12	12.5	14800000000			NN28	1.86731e+07	12160000000			NN16	1440000000	318800000
	MK13	0	12180000000			NN29	145149	3480000000			NN17	1800000000	871200000
	MK14	40	5460000000			NN30	1.64e+07	11160000000			NN18	2040000000	538000000
	MK15	0	5300000000			NN31	91471.4	3900000000			NN19	2460000000	1038800000
	MK16	0	9320000000			NN32	3.53483e+06	2000000000			NN20	7840000000	727600000
	MK17	0	5440000000			NN33	7.82631e+06	4720000000			NN22	2560000000	244000000
	MK18	22.5	9260000000			NN34	2.11429e+06	1760000000			NN26	1260000000	396400000
	MK19	0	12800000000			NN35	6.05743e+06	1780000000			NN47	2120000000	4715333333
	LK01	82.7778	10160000000			NN37	3.01104e+07	1660000000			NN52	1260000000	1509200000
	LK02	6.04704e+06	13360000000			NN38	5852160	3120000000			NN53	2080000000	1386000000
	LK03	1736.67	9600000000			NN39	156400	840000000			NN54	4140000000	1908000000
	MR02	0	6760000000			NN41	63560	3000000000			NN55	2760000000	1600000000
	MR03	0	3380000000			NN42	36	2160000000			NN57	1020000000	554800000
	MR04	0	10780000000			NN43	982	2260000000			ARS01	1140000000	429600000
	MR06	0	7560000000			NN44	150600	640000000			ARS04	22000000000	5107000000
	MR08	3813333333	4880000000			NN45	58255.7	1860000000			ARS07	21400000000	635000000
	ARS03	472333	1040000000			NN46	1486403680	1540000000			ARS17	600000000	11488000000
	ARS05	0	9900000000			NN49	297200	1020000000			ARS18	1340000000	8982000000
	ARS06	9.24333e+09	980000000			ARS28	0	22000000000			ARS20	6060000000	320000000
	ARS08	9.20267e+09	434000000			ARS37	84914800	2140000000			ARS21	2360000000	1538800000
	ARS19	1150	3940000000			Control (only Salmonella)	24189000000				ARS22	1960000000	1318400000
	ARS25	55910000	4740000000								ARS23	960000000	1390800000
	ARS26	120850	940000000								ARS27	4800000000	8104000000
	ARS30	7030000	2560000000								ARS29	17800000000	845000000
	ARS31	581777	1420000000								ARS33	22000000000	1100000000
	ARS32	250000	1140000000								ARS34	12800000000	1690000000
	ARS35	92.5	3660000000								Control (only Salmonella)	24189000000
	ARS36	25	198000000
	ARS38	904917	1760000000
	ARS39	430	1060000000
	ARS40	810	1300000000
	NN04	62.5	2780000000
	NN05	3.64767e+09	2280000000
	NN08	316.667	2360000000
	NN09	0	40000000000
	NN11	400.833	2480000000
	NN14	52913.9	1880000000
	NN48	523467	3040000000
	NN56	10261.7	900000000
	SB	2906.67	10620000000
	Control (only Salmonella)	24189000000
		DL CFU/ml = 40

## Sheet: Ext. Fig 4
Source Data Extended Figure 4
4A	K. oxytoca CFU / ml					4B	K. grimontii CFU / ml					4C	K. michiganensis CFU / ml
	Protective		Non-protective				Protective		Non-protective				Non-protective
	Strain	CFU/ml	Strain	CFU/ml			Strain	CFU/ml	Strain	CFU/ml			Strain	CFU/ml
	MK01	268000000	DSM5175	144000000			DSM105630	140000000	LK33	258000000			DSM25444	188000000
	MR02	200000000	Mouse CR	48000000			LK04	100000000	LK203	192000000			LK05	84000000
	NN04	100000000	NN05	112000000			MK21	53000000	NN46	54000000			LK158	44600000
	ARS38	92000000	ARS06	128000000			NN28	76000000	ARS37	30600000			MR05	65400000
	SB01	356000000					NN30	194000000					NN01	84000000
							NN41	29600000					NN10	92000000
							NN42	62000000					NN22	27600000
							ARS28	394000000					NN47	48200000
													ARS01	37200000
													ARS17	47200000
													ARS33	72000000
4D	Tilivalline (AUC) K. oxytoca										4E	Tilivalline (AUC) K. grimontii													4F	Tilivalline (AUC) K. michiganensis
	Protective strains					Non-protective strains						Protective strains								Non-protective strains						Non-protective strains
	MK01	MR02	NN04	ARS38	SB01	DSM5175	Mouse CR	NN05	ARS06			DSM105630	LK04	MK21	NN28	NN30	NN41	NN42	ARS28	LK33	LK203	NN46	ARS37			DSM25444	LK05	LK158	MR05	NN01	NN10	NN22	NN47	ARS01	ARS17	ARS33
	89025.6	13200000	15100000	13000000	5307910	DL	DL	DL	DL			10100000	1611489	13200000	2750968	134877	1793762	4721319	511603	DL	DL	DL	DL			DL	DL	DL	DL	DL	DL	DL	DL	DL	DL	DL
	136506	14100000	15000000	14800000	3045313	DL	DL	DL	DL			7116520	3556540	19000000	DL	49480.2	531293	7963233	1035892	DL	DL	DL	DL			DL	DL	DL	DL	DL	DL	DL	DL	DL	DL	DL
	1160253	11300000	13400000	13600000	4365330	DL	DL	DL	DL			7947689	1930340	15700000	2759492	78452.6	399604	3749122	2061713	DL	DL	DL	492619			DL	DL	DL	DL	DL	DL	DL	DL	DL	DL	DL
	1216921	9222411	11900000	11200000	6257176	DL	DL	DL	DL			9670919	2099758	15600000	2357824	245175	252614	5824311	917768	DL	DL	DL	651239			DL	DL	DL	DL	DL	DL	DL	DL	DL	DL	DL
4G	Salmonella CFU /ml (GF cecum content)																4H	K. oxytoca CFU/ml (Germfree cecum content)
	Control Salmonella			WT			tKO			sKO			cWT					WT		tKO		sKO		cWT
	108000000000	58400000000		420	0		380000000	400000000		320000000	1560000000		160	1420				4800000000	2320000000	4800000000	4400000000	4800000000	2680000000	4000000000	2720000000
	74000000000	46800000000	70000000000	960	3320	480	3100000000	2340000000	2560000000	558000000	1700000000	900000000	0	0	0			2640000000	400000000	4400000000	2080000000	6400000000	2120000000	4400000000	2200000000
	78000000000	42400000000		0	10800	560	1580000000	1400000000	1480000000	37600000000	5200000000	4880000000	0	2640	1920			4000000000	2720000000	4000000000	2680000000	7200000000	22400000000	4800000000	2640000000
4I	Salmonella CFU /ml (Trypton Lactose Broth)																4J	K. oxytoca CFU/ml (Trypton Lactose Broth)
	Control Salmonella			WT			tKO			sKO			cWT					WT		tKO		sKO		cWT
	2120000000	400000000	1420000000	2800	1740	1740	3100000000	2340000000	2560000000	558000000	1700000000	900000000	0	0	0			5200000000	1320000000	13200000000	1920000000	15200000000	1760000000	11200000000	2200000000
	108000000000	58400000000		420	0		380000000	400000000		320000000	1560000000		160	1420				6400000000	1600000000	8800000000	1200000000	17600000000	2040000000	8400000000	1640000000
	1900000000	2640000000	1720000000	4780	3960	16800	380000000	284000000	370000000	2660000000	24900000000	30200000000	594000	466000	100000			16800000000	1760000000	11200000000	1040000000	8800000000	7200000000	11200000000	1520000000

[truncated: 6 more sheets: Ext. Fig 5, Ext. Fig 6, Ext. Fig 7, Ext. Fig 8, Ext. Fig 9, Ext. Fig 10]
